# Supplementary material for: Mapping Microbial Abundance and Prevalence to Changing Oxygen Concentration in Deep-Sea Sediments Using Machine Learning and Differential Abundance
Source: Front Microbiol. 2022 May 18;13:804575. doi: 10.3389/fmicb.2022.804575 (PMC9158483; doi:10.3389/fmicb.2022.804575)
Supplement: Supplementary file 2 [file Data_Sheet_2.ZIP]

Archive with 7 entries (7 files):
- all.otutab.nonchimeras.csv
- arb-silva.de_align_resultlist_948641_nitrosopumilus.csv
- contaminant_genera.ods
- mapping.ods
- no3.xlsx
- otus.csv
- oxygen_profiles.xlsx
