# Supplementary material for: Mapping Microbial Abundance and Prevalence to Changing Oxygen Concentration in Deep-Sea Sediments Using Machine Learning and Differential Abundance
Source: Front Microbiol. 2022 May 18;13:804575. doi: 10.3389/fmicb.2022.804575 (PMC9158483; doi:10.3389/fmicb.2022.804575)
Supplement: Supplementary file 2 [file Data_Sheet_2.ZIP › arb-silva.de_align_resultlist_948641_nitrosopumilus.csv]

job_id	sequence_number	sequence_identifier	full_name	sequence_score	bp_score	cutoff_head	cutoff_tail	identity	quality	startpos	stoppos	ecolipos	bps	gene_bps	turn	lca_tax_embl_ebi_ena	lca_tax_gtdb	lca_tax_ltp	lca_tax_rdp	lca_tax_slv
948641	1	OTU_10007	None	0.960818	67	0	0	96.8326	96	13861	22455	533	220	220	none	Archaea;	Unclassified;	Unclassified;	Archaea;"Thaumarchaeota";Nitrosopumilales;Nitrosopumilaceae;Nitrosopumilus;	Archaea;Crenarchaeota;Nitrososphaeria;Nitrosopumilales;Nitrosopumilaceae;
948641	2	OTU_10015	None	0.98693	67	0	0	98.6364	98	13861	22456	533	220	220	none	Archaea;	Unclassified;	Unclassified;	Archaea;"Thaumarchaeota";Nitrosopumilales;Nitrosopumilaceae;Nitrosopumilus;	Archaea;Crenarchaeota;Nitrososphaeria;Nitrosopumilales;Nitrosopumilaceae;
948641	3	OTU_10038	None	0.968679	66	0	0	98.1818	96	13861	22452	533	220	220	none	Archaea;	Unclassified;	Unclassified;	Archaea;"Thaumarchaeota";Nitrosopumilales;Nitrosopumilaceae;Nitrosopumilus;	Archaea;Crenarchaeota;Nitrososphaeria;Nitrosopumilales;Nitrosopumilaceae;
948641	4	OTU_10434	None	0.978773	64	0	0	97.7169	97	13861	22455	533	217	217	none	Archaea;	Unclassified;	Unclassified;	Archaea;"Thaumarchaeota";Nitrosopumilales;Nitrosopumilaceae;Nitrosopumilus;	Archaea;Crenarchaeota;Nitrososphaeria;Nitrosopumilales;Nitrosopumilaceae;
948641	5	OTU_10656	None	0.959062	68	0	0	97.7578	95	13861	22460	533	220	220	none	Archaea;	Unclassified;	Unclassified;	Archaea;"Thaumarchaeota";Nitrosopumilales;Nitrosopumilaceae;Nitrosopumilus;	Archaea;Crenarchaeota;Nitrososphaeria;Nitrosopumilales;Nitrosopumilaceae;Candidatus Nitrosopumilus;
948641	6	OTU_11111	None	0.965368	67	0	0	96.3964	96	13861	22459	533	220	220	none	Archaea;	Unclassified;	Unclassified;	Archaea;"Thaumarchaeota";Nitrosopumilales;Nitrosopumilaceae;Nitrosopumilus;	Archaea;Crenarchaeota;Nitrososphaeria;Nitrosopumilales;Nitrosopumilaceae;
948641	7	OTU_11117	None	0.986031	66	0	0	96.8326	98	13861	22459	533	220	220	none	Archaea;	Unclassified;	Unclassified;	Archaea;"Thaumarchaeota";Nitrosopumilales;Nitrosopumilaceae;Nitrosopumilus;	Archaea;Crenarchaeota;Nitrososphaeria;Nitrosopumilales;Nitrosopumilaceae;
948641	8	OTU_11119	None	0.985757	64	0	0	99.095	98	13861	22459	533	220	220	none	Archaea;	Unclassified;	Unclassified;	Archaea;"Thaumarchaeota";Nitrosopumilales;Nitrosopumilaceae;Nitrosopumilus;	Archaea;Crenarchaeota;Nitrososphaeria;Nitrosopumilales;Nitrosopumilaceae;
948641	9	OTU_11151	None	0.965176	66	0	0	97.7376	96	13861	22455	533	220	220	none	Archaea;environmental samples;	Unclassified;	Unclassified;	Archaea;"Thaumarchaeota";Nitrosopumilales;Nitrosopumilaceae;Nitrosopumilus;	Archaea;Crenarchaeota;Nitrososphaeria;Nitrosopumilales;Nitrosopumilaceae;
948641	10	OTU_11232	None	0.966147	67	0	0	95.9459	96	13861	22459	533	220	220	none	Archaea;	Unclassified;	Unclassified;	Archaea;"Thaumarchaeota";Nitrosopumilales;Nitrosopumilaceae;Nitrosopumilus;	Archaea;Crenarchaeota;Nitrososphaeria;Nitrosopumilales;Nitrosopumilaceae;
948641	11	OTU_119	None	0	66	0	0	100	100	13861	22456	533	220	220	none	Archaea;environmental samples;	Unclassified;	Unclassified;	Archaea;"Thaumarchaeota";Nitrosopumilales;Nitrosopumilaceae;Nitrosopumilus;	Archaea;Crenarchaeota;Nitrososphaeria;Nitrosopumilales;Nitrosopumilaceae;Candidatus Nitrosopumilus;
948641	12	OTU_12084	None	0.985974	67	0	0	96.3964	98	13861	22460	533	220	220	none	Archaea;	Unclassified;	Unclassified;	Archaea;"Thaumarchaeota";Nitrosopumilales;Nitrosopumilaceae;Nitrosopumilus;	Archaea;Crenarchaeota;Nitrososphaeria;Nitrosopumilales;Nitrosopumilaceae;
948641	13	OTU_123	None	0.993795	65	0	0	99.5455	99	13861	22456	533	220	220	none	Archaea;	Unclassified;	Unclassified;	Archaea;"Thaumarchaeota";Nitrosopumilales;Nitrosopumilaceae;Nitrosopumilus;	Archaea;Crenarchaeota;Nitrososphaeria;Nitrosopumilales;Nitrosopumilaceae;
948641	14	OTU_12798	None	0.986679	63	0	0	97.6959	98	13861	22450	533	217	217	none	Archaea;	Unclassified;	Unclassified;	Archaea;"Thaumarchaeota";Nitrosopumilales;Nitrosopumilaceae;Nitrosopumilus;	Archaea;Crenarchaeota;Nitrososphaeria;Nitrosopumilales;Nitrosopumilaceae;
948641	15	OTU_128	None	0.99375	67	0	0	99.5455	99	13861	22456	533	220	220	none	Archaea;	Unclassified;	Unclassified;	Archaea;"Thaumarchaeota";Nitrosopumilales;Nitrosopumilaceae;Nitrosopumilus;	Archaea;Crenarchaeota;Nitrososphaeria;Nitrosopumilales;Nitrosopumilaceae;Candidatus Nitrosopumilus;
948641	16	OTU_12812	None	0.973482	63	0	0	95.9276	97	13861	22456	533	220	220	none	Archaea;	Unclassified;	Unclassified;	Archaea;"Thaumarchaeota";Nitrosopumilales;Nitrosopumilaceae;Nitrosopumilus;	Archaea;Crenarchaeota;Nitrososphaeria;Nitrosopumilales;Nitrosopumilaceae;
948641	17	OTU_12850	None	0.975725	66	0	0	97.7273	97	13861	22455	533	220	220	none	Archaea;	Unclassified;	Unclassified;	Archaea;"Thaumarchaeota";Nitrosopumilales;Nitrosopumilaceae;Nitrosopumilus;	Archaea;Crenarchaeota;Nitrososphaeria;Nitrosopumilales;Nitrosopumilaceae;
948641	18	OTU_12858	None	0.956474	67	0	0	96.3801	95	13861	22456	533	220	220	none	Archaea;	Unclassified;	Unclassified;	Archaea;"Thaumarchaeota";Nitrosopumilales;Nitrosopumilaceae;Nitrosopumilus;	Archaea;Crenarchaeota;Nitrososphaeria;Nitrosopumilales;Nitrosopumilaceae;
948641	19	OTU_12890	None	0.974977	66	0	0	97.3094	97	13861	22466	533	220	220	none	Archaea;environmental samples;	Unclassified;	Unclassified;	Archaea;"Thaumarchaeota";Nitrosopumilales;Nitrosopumilaceae;Nitrosopumilus;	Archaea;Crenarchaeota;Nitrososphaeria;Nitrosopumilales;Nitrosopumilaceae;
948641	20	OTU_12928	None	0.97342	66	0	0	96.8326	97	13861	22456	533	220	220	none	Archaea;	Unclassified;	Unclassified;	Archaea;"Thaumarchaeota";Nitrosopumilales;Nitrosopumilaceae;Nitrosopumilus;	Archaea;Crenarchaeota;Nitrososphaeria;Nitrosopumilales;Nitrosopumilaceae;
948641	21	OTU_13331	None	0.973623	65	0	0	97.7376	97	13861	22456	533	220	220	none	Archaea;	Unclassified;	Unclassified;	Archaea;"Thaumarchaeota";Nitrosopumilales;Nitrosopumilaceae;Nitrosopumilus;	Archaea;Crenarchaeota;Nitrososphaeria;Nitrosopumilales;Nitrosopumilaceae;
948641	22	OTU_13358	None	0.974293	66	0	0	97.2727	97	13861	22455	533	220	220	none	Archaea;	Unclassified;	Unclassified;	Archaea;"Thaumarchaeota";Nitrosopumilales;Nitrosopumilaceae;Nitrosopumilus;	Archaea;Crenarchaeota;Nitrososphaeria;Nitrosopumilales;Nitrosopumilaceae;Candidatus Nitrosopumilus;
948641	23	OTU_13627	None	0.934309	64	0	0	94.5701	93	13861	22452	533	220	220	none	Archaea;	Unclassified;	Unclassified;	Archaea;"Thaumarchaeota";Nitrosopumilales;Nitrosopumilaceae;Nitrosopumilus;	Archaea;Crenarchaeota;Nitrososphaeria;Nitrosopumilales;Nitrosopumilaceae;
948641	24	OTU_13678	None	0.959953	65	0	0	97.2727	95	13861	22455	533	220	220	none	Archaea;	Unclassified;	Unclassified;	Archaea;"Thaumarchaeota";Nitrosopumilales;Nitrosopumilaceae;Nitrosopumilus;	Archaea;Crenarchaeota;Nitrososphaeria;Nitrosopumilales;Nitrosopumilaceae;
948641	25	OTU_13682	None	0.953938	65	0	0	95.4751	95	13861	22455	533	220	220	none	Archaea;	Unclassified;	Unclassified;	Archaea;"Thaumarchaeota";Nitrosopumilales;Nitrosopumilaceae;Nitrosopumilus;	Archaea;Crenarchaeota;Nitrososphaeria;Nitrosopumilales;Nitrosopumilaceae;
948641	26	OTU_13726	None	0.993623	63	0	0	98.6239	99	13861	22450	533	217	217	none	Archaea;	Unclassified;	Unclassified;	Archaea;"Thaumarchaeota";Nitrosopumilales;Nitrosopumilaceae;Nitrosopumilus;	Archaea;Crenarchaeota;Nitrososphaeria;Nitrosopumilales;Nitrosopumilaceae;
948641	27	OTU_14080	None	0.979694	66	0	0	96.8036	97	13861	22455	533	219	219	none	Archaea;	Unclassified;	Unclassified;	Archaea;"Thaumarchaeota";Nitrosopumilales;Nitrosopumilaceae;Nitrosopumilus;	Archaea;Crenarchaeota;Nitrososphaeria;Nitrosopumilales;Nitrosopumilaceae;Candidatus Nitrosopumilus;
948641	28	OTU_143	None	0.993632	67	0	0	96.8182	99	13861	22456	533	220	220	none	Archaea;	Unclassified;	Unclassified;	Archaea;"Thaumarchaeota";Nitrosopumilales;Nitrosopumilaceae;Nitrosopumilus;	Archaea;Crenarchaeota;Nitrososphaeria;Nitrosopumilales;Nitrosopumilaceae;
948641	29	OTU_14522	None	0.975038	64	0	0	97.2477	97	13861	22450	533	218	218	none	Archaea;environmental samples;	Unclassified;	Unclassified;	Archaea;"Thaumarchaeota";Nitrosopumilales;Nitrosopumilaceae;Nitrosopumilus;	Archaea;Crenarchaeota;Nitrososphaeria;Nitrosopumilales;Nitrosopumilaceae;
948641	30	OTU_14882	None	0.969039	68	0	0	97.7273	96	13861	22452	533	220	220	none	Archaea;	Unclassified;	Unclassified;	Archaea;"Thaumarchaeota";Nitrosopumilales;Nitrosopumilaceae;Nitrosopumilus;	Archaea;Crenarchaeota;Nitrososphaeria;Nitrosopumilales;Nitrosopumilaceae;Candidatus Nitrosopumilus;
948641	31	OTU_15227	None	0.971502	70	0	0	98.1982	97	13861	22460	533	220	220	none	Archaea;environmental samples;	Unclassified;	Unclassified;	Archaea;"Thaumarchaeota";Nitrosopumilales;Nitrosopumilaceae;Nitrosopumilus;	Archaea;Crenarchaeota;Nitrososphaeria;Nitrosopumilales;Nitrosopumilaceae;
948641	32	OTU_15235	None	0.965681	67	0	0	96.3964	96	13861	22459	533	220	220	none	Archaea;	Unclassified;	Unclassified;	Archaea;"Thaumarchaeota";Nitrosopumilales;Nitrosopumilaceae;Nitrosopumilus;	Archaea;Crenarchaeota;Nitrososphaeria;Nitrosopumilales;Nitrosopumilaceae;
948641	33	OTU_15321	None	0.98355	67	0	0	97.2727	98	13861	22456	533	220	220	none	Archaea;	Unclassified;	Unclassified;	Archaea;"Thaumarchaeota";Nitrosopumilales;Nitrosopumilaceae;Nitrosopumilus;	Archaea;Crenarchaeota;Nitrososphaeria;Nitrosopumilales;Nitrosopumilaceae;
948641	34	OTU_15444	None	0.98602	66	0	0	97.2973	98	13861	22460	533	220	220	none	Archaea;	Unclassified;	Unclassified;	Archaea;"Thaumarchaeota";Nitrosopumilales;Nitrosopumilaceae;Nitrosopumilus;	Archaea;Crenarchaeota;Nitrososphaeria;Nitrosopumilales;Nitrosopumilaceae;Candidatus Nitrosopumilus;
948641	35	OTU_15660	None	0.968672	66	0	0	98.6364	96	13861	22452	533	220	220	none	Archaea;	Unclassified;	Unclassified;	Archaea;"Thaumarchaeota";Nitrosopumilales;Nitrosopumilaceae;Nitrosopumilus;	Archaea;Crenarchaeota;Nitrososphaeria;Nitrosopumilales;Nitrosopumilaceae;
948641	36	OTU_16073	None	0.978973	64	0	0	97.2851	97	13861	22459	533	220	220	none	Archaea;environmental samples;	Unclassified;	Unclassified;	Archaea;"Thaumarchaeota";Nitrosopumilales;Nitrosopumilaceae;Nitrosopumilus;	Archaea;Crenarchaeota;Nitrososphaeria;Nitrosopumilales;Nitrosopumilaceae;
948641	37	OTU_16084	None	0.965665	66	0	0	95.9459	96	13861	22459	533	220	220	none	Archaea;	Unclassified;	Unclassified;	Archaea;"Thaumarchaeota";Nitrosopumilales;Nitrosopumilaceae;Nitrosopumilus;	Archaea;Crenarchaeota;Nitrososphaeria;Nitrosopumilales;Nitrosopumilaceae;
948641	38	OTU_16120	None	0.955804	69	0	0	95.9821	95	13861	22526	533	220	220	none	Archaea;	Unclassified;	Unclassified;	Archaea;"Thaumarchaeota";Nitrosopumilales;Nitrosopumilaceae;Nitrosopumilus;	Archaea;Crenarchaeota;Nitrososphaeria;Nitrosopumilales;Nitrosopumilaceae;
948641	39	OTU_16125	None	0.954152	65	0	0	95.9276	95	13861	22455	533	220	220	none	Archaea;	Unclassified;	Unclassified;	Archaea;"Thaumarchaeota";Nitrosopumilales;Nitrosopumilaceae;Nitrosopumilus;	Archaea;Crenarchaeota;Nitrososphaeria;Nitrosopumilales;Nitrosopumilaceae;
948641	40	OTU_16140	None	0.962048	65	0	0	97.2851	96	13861	22455	533	220	220	none	Archaea;	Unclassified;	Unclassified;	Archaea;"Thaumarchaeota";Nitrosopumilales;Nitrosopumilaceae;Nitrosopumilus;	Archaea;Crenarchaeota;Nitrososphaeria;Nitrosopumilales;Nitrosopumilaceae;
948641	41	OTU_16147	None	0.971584	66	0	0	96.8326	97	13861	22459	533	220	220	none	Archaea;	Unclassified;	Unclassified;	Archaea;"Thaumarchaeota";Nitrosopumilales;Nitrosopumilaceae;Nitrosopumilus;	Archaea;Crenarchaeota;Nitrososphaeria;Nitrosopumilales;Nitrosopumilaceae;
948641	42	OTU_16157	None	0.97216	68	0	0	96.861	97	13861	22466	533	220	220	none	Archaea;	Unclassified;	Unclassified;	Archaea;"Thaumarchaeota";Nitrosopumilales;Nitrosopumilaceae;Nitrosopumilus;	Archaea;Crenarchaeota;Nitrososphaeria;Nitrosopumilales;Nitrosopumilaceae;
948641	43	OTU_16159	None	0.967268	65	0	0	96.3801	96	13861	22456	533	220	220	none	Archaea;	Unclassified;	Unclassified;	Archaea;"Thaumarchaeota";Nitrosopumilales;Nitrosopumilaceae;Nitrosopumilus;	Archaea;Crenarchaeota;Nitrososphaeria;Nitrosopumilales;Nitrosopumilaceae;Candidatus Nitrosopumilus;
948641	44	OTU_16257	None	0.974526	68	0	0	96.8326	97	13861	22456	533	220	220	none	Archaea;	Unclassified;	Unclassified;	Archaea;"Thaumarchaeota";Nitrosopumilales;Nitrosopumilaceae;Nitrosopumilus;	Archaea;Crenarchaeota;Nitrososphaeria;Nitrosopumilales;Nitrosopumilaceae;Candidatus Nitrosopumilus;
948641	45	OTU_16328	None	0.96188	65	0	0	96.3636	96	13861	22452	533	220	220	none	Archaea;	Unclassified;	Unclassified;	Archaea;"Thaumarchaeota";Nitrosopumilales;Nitrosopumilaceae;Nitrosopumilus;	Archaea;Crenarchaeota;Nitrososphaeria;Nitrosopumilales;Nitrosopumilaceae;
948641	46	OTU_1633	None	0.993817	65	0	0	99.5455	99	13861	22456	533	220	220	none	Archaea;	Unclassified;	Unclassified;	Archaea;"Thaumarchaeota";Nitrosopumilales;Nitrosopumilaceae;Nitrosopumilus;	Archaea;Crenarchaeota;Nitrososphaeria;Nitrosopumilales;Nitrosopumilaceae;
948641	47	OTU_16356	None	0.954765	66	0	0	97.2727	95	13861	22450	533	220	220	none	Archaea;	Unclassified;	Unclassified;	Archaea;"Thaumarchaeota";Nitrosopumilales;Nitrosopumilaceae;Nitrosopumilus;	Archaea;Crenarchaeota;Nitrososphaeria;Nitrosopumilales;Nitrosopumilaceae;
948641	48	OTU_16990	None	0.966588	65	0	0	95.9276	96	13861	22456	533	220	220	none	Archaea;	Unclassified;	Unclassified;	Archaea;"Thaumarchaeota";Nitrosopumilales;Nitrosopumilaceae;Nitrosopumilus;	Archaea;Crenarchaeota;Nitrososphaeria;Nitrosopumilales;Nitrosopumilaceae;
948641	49	OTU_17070	None	0.943954	63	0	0	95.4545	94	13861	22448	533	220	220	none	Archaea;	Unclassified;	Unclassified;	Archaea;"Thaumarchaeota";Nitrosopumilales;Nitrosopumilaceae;Nitrosopumilus;	Archaea;Crenarchaeota;Nitrososphaeria;Nitrosopumilales;Nitrosopumilaceae;
948641	50	OTU_17188	None	0.954686	65	0	0	96.8326	95	13861	22455	533	220	220	none	Archaea;	Unclassified;	Unclassified;	Archaea;"Thaumarchaeota";Nitrosopumilales;Nitrosopumilaceae;Nitrosopumilus;	Archaea;Crenarchaeota;Nitrososphaeria;Nitrosopumilales;Nitrosopumilaceae;
948641	51	OTU_18853	None	0.940963	66	0	0	95.9276	94	13861	22452	533	220	220	none	Archaea;	Unclassified;	Unclassified;	Archaea;"Thaumarchaeota";Nitrosopumilales;Nitrosopumilaceae;Nitrosopumilus;	Archaea;Crenarchaeota;Nitrososphaeria;Nitrosopumilales;Nitrosopumilaceae;
948641	52	OTU_19151	None	0.948853	69	0	0	95.9459	94	13861	22459	533	220	220	none	Archaea;	Unclassified;	Unclassified;	Archaea;"Thaumarchaeota";Nitrosopumilales;Nitrosopumilaceae;Nitrosopumilus;	Archaea;Crenarchaeota;Nitrososphaeria;Nitrosopumilales;Nitrosopumilaceae;
948641	53	OTU_19159	None	0.968713	62	0	0	98.6175	96	13861	22440	533	217	217	none	Archaea;	Unclassified;	Unclassified;	Archaea;"Thaumarchaeota";Nitrosopumilales;Nitrosopumilaceae;Nitrosopumilus;	Archaea;Crenarchaeota;Nitrososphaeria;Nitrosopumilales;Nitrosopumilaceae;
948641	54	OTU_19678	None	0.94682	64	0	0	95.0226	94	13861	22455	533	220	220	none	Archaea;	Unclassified;	Unclassified;	Archaea;"Thaumarchaeota";Nitrosopumilales;Nitrosopumilaceae;Nitrosopumilus;	Archaea;Crenarchaeota;Nitrososphaeria;Nitrosopumilales;Nitrosopumilaceae;
948641	55	OTU_20065	None	0.96637	64	0	0	96.789	96	13861	22450	533	217	217	none	Archaea;	Unclassified;	Unclassified;	Archaea;"Thaumarchaeota";Nitrosopumilales;Nitrosopumilaceae;Nitrosopumilus;	Archaea;Crenarchaeota;Nitrososphaeria;Nitrosopumilales;Nitrosopumilaceae;
948641	56	OTU_20110	None	0.963656	70	0	0	96.875	96	13861	22526	533	220	220	none	Archaea;	Unclassified;	Unclassified;	Archaea;"Thaumarchaeota";Nitrosopumilales;Nitrosopumilaceae;Nitrosopumilus;	Archaea;Crenarchaeota;Nitrososphaeria;Nitrosopumilales;Nitrosopumilaceae;
948641	57	OTU_20668	None	0.973493	64	0	0	96.8326	97	13861	22456	533	220	220	none	Archaea;	Unclassified;	Unclassified;	Archaea;"Thaumarchaeota";Nitrosopumilales;Nitrosopumilaceae;Nitrosopumilus;	Archaea;Crenarchaeota;Nitrososphaeria;Nitrosopumilales;Nitrosopumilaceae;
948641	58	OTU_20866	None	0.973727	64	0	0	98.6425	97	13861	22456	533	220	220	none	Archaea;environmental samples;	Unclassified;	Unclassified;	Archaea;"Thaumarchaeota";Nitrosopumilales;Nitrosopumilaceae;Nitrosopumilus;	Archaea;Crenarchaeota;Nitrososphaeria;Nitrosopumilales;Nitrosopumilaceae;Candidatus Nitrosopumilus;
948641	59	OTU_20979	None	0.948141	67	0	0	96.8468	94	13861	22456	533	220	220	none	Archaea;	Unclassified;	Unclassified;	Archaea;"Thaumarchaeota";Nitrosopumilales;Nitrosopumilaceae;Nitrosopumilus;	Archaea;Crenarchaeota;Nitrososphaeria;Nitrosopumilales;Nitrosopumilaceae;
948641	60	OTU_21001	None	0.952878	65	0	0	96.861	95	13861	22460	533	220	220	none	Archaea;environmental samples;	Unclassified;	Unclassified;	Archaea;"Thaumarchaeota";Nitrosopumilales;Nitrosopumilaceae;Nitrosopumilus;	Archaea;Crenarchaeota;Nitrososphaeria;Nitrosopumilales;Nitrosopumilaceae;Candidatus Nitrosopumilus;
948641	61	OTU_21111	None	0.966069	66	0	0	96.8326	96	13861	22456	533	220	220	none	Archaea;	Unclassified;	Unclassified;	Archaea;"Thaumarchaeota";Nitrosopumilales;Nitrosopumilaceae;Nitrosopumilus;	Archaea;Crenarchaeota;Nitrososphaeria;Nitrosopumilales;Nitrosopumilaceae;
948641	62	OTU_21117	None	0.955036	66	0	0	97.2727	95	13861	22452	533	220	220	none	Archaea;	Unclassified;	Unclassified;	Archaea;"Thaumarchaeota";Nitrosopumilales;Nitrosopumilaceae;Nitrosopumilus;	Archaea;Crenarchaeota;Nitrososphaeria;Nitrosopumilales;Nitrosopumilaceae;
948641	63	OTU_21396	None	0.973566	68	0	0	98.19	97	13861	22456	533	220	220	none	Archaea;	Unclassified;	Unclassified;	Archaea;"Thaumarchaeota";Nitrosopumilales;Nitrosopumilaceae;Nitrosopumilus;	Archaea;Crenarchaeota;Nitrososphaeria;Nitrosopumilales;Nitrosopumilaceae;Candidatus Nitrosopumilus;
948641	64	OTU_2157	None	0.986924	64	0	0	98.1818	98	13861	22456	533	220	220	none	Archaea;environmental samples;	Unclassified;	Unclassified;	Archaea;"Thaumarchaeota";Nitrosopumilales;Nitrosopumilaceae;Nitrosopumilus;	Archaea;Crenarchaeota;Nitrososphaeria;Nitrosopumilales;Nitrosopumilaceae;
948641	65	OTU_21671	None	0.965604	64	0	0	98.1982	96	13861	22459	533	220	220	none	Archaea;environmental samples;	Unclassified;	Unclassified;	Archaea;"Thaumarchaeota";Nitrosopumilales;Nitrosopumilaceae;Nitrosopumilus;	Archaea;Crenarchaeota;Nitrososphaeria;Nitrosopumilales;Nitrosopumilaceae;
948641	66	OTU_21721	None	0.965995	64	0	0	95.9276	96	13861	22456	533	220	220	none	Archaea;	Unclassified;	Unclassified;	Archaea;"Thaumarchaeota";Nitrosopumilales;Nitrosopumilaceae;Nitrosopumilus;	Archaea;Crenarchaeota;Nitrososphaeria;Nitrosopumilales;Nitrosopumilaceae;
948641	67	OTU_21756	None	0.962158	66	0	0	98.19	96	13861	22455	533	220	220	none	Archaea;environmental samples;	Unclassified;	Unclassified;	Archaea;"Thaumarchaeota";Nitrosopumilales;Nitrosopumilaceae;Nitrosopumilus;	Archaea;Crenarchaeota;Nitrososphaeria;Nitrosopumilales;Nitrosopumilaceae;Candidatus Nitrosopumilus;
948641	68	OTU_21934	None	0.969208	68	0	0	98.6364	96	13861	22452	533	220	220	none	Unclassified;	Unclassified;	Unclassified;	Archaea;"Thaumarchaeota";Nitrosopumilales;Nitrosopumilaceae;Nitrosopumilus;	Archaea;Crenarchaeota;Nitrososphaeria;Nitrosopumilales;Nitrosopumilaceae;Candidatus Nitrosopumilus;
948641	69	OTU_221	None	0.993775	65	0	0	99.5455	99	13861	22456	533	220	220	none	Archaea;	Unclassified;	Unclassified;	Archaea;"Thaumarchaeota";Nitrosopumilales;Nitrosopumilaceae;Nitrosopumilus;	Archaea;Crenarchaeota;Nitrososphaeria;Nitrosopumilales;Nitrosopumilaceae;
948641	70	OTU_22218	None	0.983436	66	0	0	98.6425	98	13861	22459	533	220	220	none	Archaea;	Unclassified;	Unclassified;	Archaea;"Thaumarchaeota";Nitrosopumilales;Nitrosopumilaceae;Nitrosopumilus;	Archaea;Crenarchaeota;Nitrososphaeria;Nitrosopumilales;Nitrosopumilaceae;
948641	71	OTU_22423	None	0.986443	64	0	0	98.6175	98	13861	22450	533	217	217	none	Archaea;	Unclassified;	Unclassified;	Archaea;"Thaumarchaeota";Nitrosopumilales;Nitrosopumilaceae;Nitrosopumilus;	Archaea;Crenarchaeota;Nitrososphaeria;Nitrosopumilales;Nitrosopumilaceae;
948641	72	OTU_22492	None	0.969101	66	0	0	97.2727	96	13861	22452	533	220	220	none	Archaea;	Unclassified;	Unclassified;	Archaea;"Thaumarchaeota";Nitrosopumilales;Nitrosopumilaceae;Nitrosopumilus;	Archaea;Crenarchaeota;Nitrososphaeria;Nitrosopumilales;Nitrosopumilaceae;
948641	73	OTU_22769	None	0.947784	72	0	0	94.6429	94	13861	22466	533	220	220	none	Archaea;	Unclassified;	Unclassified;	Archaea;"Thaumarchaeota";Nitrosopumilales;Nitrosopumilaceae;Nitrosopumilus;	Archaea;Crenarchaeota;Nitrososphaeria;Nitrosopumilales;Nitrosopumilaceae;
948641	74	OTU_22830	None	0.956127	65	0	0	94.5455	95	13861	22456	533	220	220	none	Archaea;	Unclassified;	Unclassified;	Archaea;"Thaumarchaeota";Nitrosopumilales;Nitrosopumilaceae;Nitrosopumilus;	Archaea;Crenarchaeota;Nitrososphaeria;Nitrosopumilales;Nitrosopumilaceae;
948641	75	OTU_22846	None	0.970357	65	0	0	97.2603	97	13861	22455	533	217	217	none	Archaea;	Unclassified;	Unclassified;	Archaea;"Thaumarchaeota";Nitrosopumilales;Nitrosopumilaceae;Nitrosopumilus;	Archaea;Crenarchaeota;Nitrososphaeria;Nitrosopumilales;Nitrosopumilaceae;
948641	76	OTU_22876	None	0.96153	65	0	0	96.3801	96	13861	22455	533	220	220	none	Archaea;	Unclassified;	Unclassified;	Archaea;"Thaumarchaeota";Nitrosopumilales;Nitrosopumilaceae;Nitrosopumilus;	Archaea;Crenarchaeota;Nitrososphaeria;Nitrosopumilales;Nitrosopumilaceae;
948641	77	OTU_22933	None	0.97018	70	0	0	97.3094	97	13861	22466	533	220	220	none	Archaea;	Unclassified;	Unclassified;	Archaea;"Thaumarchaeota";Nitrosopumilales;Nitrosopumilaceae;Nitrosopumilus;	Archaea;Crenarchaeota;Nitrososphaeria;Nitrosopumilales;Nitrosopumilaceae;
948641	78	OTU_22947	None	0.955756	65	0	0	95.9091	95	13861	22450	533	220	220	none	Archaea;	Unclassified;	Unclassified;	Archaea;"Thaumarchaeota";Nitrosopumilales;Nitrosopumilaceae;Nitrosopumilus;	Archaea;Crenarchaeota;Nitrososphaeria;Nitrosopumilales;Nitrosopumilaceae;
948641	79	OTU_23008	None	0.961375	66	0	0	98.6425	96	13861	22455	533	220	220	none	Archaea;	Unclassified;	Unclassified;	Archaea;"Thaumarchaeota";Nitrosopumilales;Nitrosopumilaceae;Nitrosopumilus;	Archaea;Crenarchaeota;Nitrososphaeria;Nitrosopumilales;Nitrosopumilaceae;Candidatus Nitrosopumilus;
948641	80	OTU_23440	None	0.965986	63	0	0	95.8716	96	13861	22450	533	217	217	none	Archaea;	Unclassified;	Unclassified;	Archaea;"Thaumarchaeota";Nitrosopumilales;Nitrosopumilaceae;Nitrosopumilus;	Archaea;Crenarchaeota;Nitrososphaeria;Nitrosopumilales;Nitrosopumilaceae;
948641	81	OTU_23492	None	0.955536	63	0	0	97.2477	95	13861	22440	533	218	218	none	Archaea;	Unclassified;	Unclassified;	Archaea;"Thaumarchaeota";Nitrosopumilales;Nitrosopumilaceae;Nitrosopumilus;	Archaea;Crenarchaeota;Nitrososphaeria;Nitrosopumilales;Nitrosopumilaceae;
948641	82	OTU_23509	None	0.965097	65	0	0	95.4955	96	13861	22460	533	220	220	none	Archaea;	Unclassified;	Unclassified;	Archaea;"Thaumarchaeota";Nitrosopumilales;Nitrosopumilaceae;Nitrosopumilus;	Archaea;Crenarchaeota;Nitrososphaeria;Nitrosopumilales;Nitrosopumilaceae;
948641	83	OTU_23863	None	0.981467	64	0	0	99.0909	98	13861	22455	533	220	220	none	Archaea;environmental samples;	Unclassified;	Unclassified;	Archaea;"Thaumarchaeota";Nitrosopumilales;Nitrosopumilaceae;Nitrosopumilus;	Archaea;Crenarchaeota;Nitrososphaeria;Nitrosopumilales;Nitrosopumilaceae;Candidatus Nitrosopumilus;
948641	84	OTU_24332	None	0.975707	67	0	0	97.7477	97	13861	22460	533	220	220	none	Archaea;	Unclassified;	Unclassified;	Archaea;"Thaumarchaeota";Nitrosopumilales;Nitrosopumilaceae;Nitrosopumilus;	Archaea;Crenarchaeota;Nitrososphaeria;Nitrosopumilales;Nitrosopumilaceae;
948641	85	OTU_24523	None	0.960875	63	0	0	95.4751	96	13861	22455	533	220	220	none	Archaea;	Unclassified;	Unclassified;	Archaea;"Thaumarchaeota";Nitrosopumilales;Nitrosopumilaceae;Nitrosopumilus;	Archaea;Crenarchaeota;Nitrososphaeria;Nitrosopumilales;Nitrosopumilaceae;
948641	86	OTU_25095	None	0.954056	64	0	0	95.9276	95	13861	22455	533	220	220	none	Archaea;	Unclassified;	Unclassified;	Archaea;"Thaumarchaeota";Nitrosopumilales;Nitrosopumilaceae;Nitrosopumilus;	Archaea;Crenarchaeota;Nitrososphaeria;Nitrosopumilales;Nitrosopumilaceae;
948641	87	OTU_25106	None	0.953279	65	0	0	96.8326	95	13861	22455	533	220	220	none	Archaea;environmental samples;	Unclassified;	Unclassified;	Archaea;"Thaumarchaeota";Nitrosopumilales;Nitrosopumilaceae;Nitrosopumilus;	Archaea;Crenarchaeota;Nitrososphaeria;Nitrosopumilales;Nitrosopumilaceae;
948641	88	OTU_2585	None	0.990806	65	0	0	98.6175	99	13861	22450	533	217	217	none	Archaea;	Unclassified;	Unclassified;	Archaea;"Thaumarchaeota";Nitrosopumilales;Nitrosopumilaceae;Nitrosopumilus;	Archaea;Crenarchaeota;Nitrososphaeria;Nitrosopumilales;Nitrosopumilaceae;
948641	89	OTU_2813	None	0.968306	65	0	0	93.2127	96	13861	22459	533	220	220	none	Archaea;	Unclassified;	Unclassified;	Archaea;"Thaumarchaeota";Nitrosopumilales;Nitrosopumilaceae;Nitrosopumilus;	Archaea;Crenarchaeota;Nitrososphaeria;Nitrosopumilales;Nitrosopumilaceae;
948641	90	OTU_2909	None	0.981081	66	0	0	98.1818	98	13861	22456	533	220	220	none	Archaea;environmental samples;	Unclassified;	Unclassified;	Archaea;"Thaumarchaeota";Nitrosopumilales;Nitrosopumilaceae;Nitrosopumilus;	Archaea;Crenarchaeota;Nitrososphaeria;Nitrosopumilales;Nitrosopumilaceae;
948641	91	OTU_29945	None	0.986299	58	0	0	98.0952	98	13861	22109	533	210	210	none	Archaea;	Unclassified;	Unclassified;	Archaea;"Thaumarchaeota";Nitrosopumilales;Nitrosopumilaceae;Nitrosopumilus;	Archaea;Crenarchaeota;Nitrososphaeria;Nitrosopumilales;Nitrosopumilaceae;
948641	92	OTU_30292	None	0.96286	64	0	0	96.8468	96	13861	22459	533	220	220	none	Archaea;	Unclassified;	Unclassified;	Archaea;"Thaumarchaeota";Nitrosopumilales;Nitrosopumilaceae;Nitrosopumilus;	Archaea;Crenarchaeota;Nitrososphaeria;Nitrosopumilales;Nitrosopumilaceae;
948641	93	OTU_32933	None	0.973606	66	0	0	98.19	97	13861	22456	533	220	220	none	Archaea;	Unclassified;	Unclassified;	Archaea;"Thaumarchaeota";Nitrosopumilales;Nitrosopumilaceae;Nitrosopumilus;	Archaea;Crenarchaeota;Nitrososphaeria;Nitrosopumilales;Nitrosopumilaceae;
948641	94	OTU_3299	None	0.993727	65	0	0	99.0909	99	13861	22456	533	220	220	none	Archaea;	Unclassified;	Unclassified;	Archaea;"Thaumarchaeota";Nitrosopumilales;Nitrosopumilaceae;Nitrosopumilus;	Archaea;Crenarchaeota;Nitrososphaeria;Nitrosopumilales;Nitrosopumilaceae;
948641	95	OTU_33	None	0.993773	66	0	0	99.0909	99	13861	22456	533	220	220	none	Archaea;	Unclassified;	Unclassified;	Archaea;"Thaumarchaeota";Nitrosopumilales;Nitrosopumilaceae;Nitrosopumilus;	Archaea;Crenarchaeota;Nitrososphaeria;Nitrosopumilales;Nitrosopumilaceae;
948641	96	OTU_33961	None	0.974418	67	0	0	98.1818	97	13869	22456	535	220	220	none	Archaea;	Unclassified;	Unclassified;	Archaea;"Thaumarchaeota";Nitrosopumilales;Nitrosopumilaceae;Nitrosopumilus;	Archaea;Crenarchaeota;Nitrososphaeria;Nitrosopumilales;Nitrosopumilaceae;
948641	97	OTU_33969	None	0.969906	63	0	0	96.8182	96	13861	22456	533	220	220	none	Archaea;	Unclassified;	Unclassified;	Archaea;"Thaumarchaeota";Nitrosopumilales;Nitrosopumilaceae;Nitrosopumilus;	Archaea;Crenarchaeota;Nitrososphaeria;Nitrosopumilales;Nitrosopumilaceae;
948641	98	OTU_34003	None	0.952767	67	0	0	95.9459	95	13861	22456	533	220	220	none	Archaea;	Unclassified;	Unclassified;	Archaea;"Thaumarchaeota";Nitrosopumilales;Nitrosopumilaceae;Nitrosopumilus;	Archaea;Crenarchaeota;Nitrososphaeria;Nitrosopumilales;Nitrosopumilaceae;
948641	99	OTU_34035	None	0.960613	64	0	0	96.8326	96	13861	22455	533	220	220	none	Archaea;	Unclassified;	Unclassified;	Archaea;"Thaumarchaeota";Nitrosopumilales;Nitrosopumilaceae;Nitrosopumilus;	Archaea;Crenarchaeota;Nitrososphaeria;Nitrosopumilales;Nitrosopumilaceae;
948641	100	OTU_34190	None	0.971954	67	0	0	97.7477	97	13861	22460	533	220	220	none	Unclassified;	Unclassified;	Unclassified;	Archaea;"Thaumarchaeota";Nitrosopumilales;Nitrosopumilaceae;Nitrosopumilus;	Archaea;Crenarchaeota;Nitrososphaeria;Nitrosopumilales;Nitrosopumilaceae;Candidatus Nitrosopumilus;
948641	101	OTU_3424	None	0.993875	65	0	0	99.5455	99	13861	22456	533	220	220	none	Archaea;	Unclassified;	Unclassified;	Archaea;"Thaumarchaeota";Nitrosopumilales;Nitrosopumilaceae;Nitrosopumilus;	Archaea;Crenarchaeota;Nitrososphaeria;Nitrosopumilales;Nitrosopumilaceae;
948641	102	OTU_34321	None	0.973202	66	0	0	95.9091	97	13861	22455	533	219	219	none	Archaea;	Unclassified;	Unclassified;	Archaea;"Thaumarchaeota";Nitrosopumilales;Nitrosopumilaceae;Nitrosopumilus;	Archaea;Crenarchaeota;Nitrososphaeria;Nitrosopumilales;Nitrosopumilaceae;
948641	103	OTU_34466	None	0.951851	65	0	0	96.8326	95	13861	22456	533	220	220	none	Archaea;	Unclassified;	Unclassified;	Archaea;"Thaumarchaeota";Nitrosopumilales;Nitrosopumilaceae;Nitrosopumilus;	Archaea;Crenarchaeota;Nitrososphaeria;Nitrosopumilales;Nitrosopumilaceae;
948641	104	OTU_34542	None	0.960692	65	0	0	97.2851	96	13861	22455	533	220	220	none	Archaea;environmental samples;	Unclassified;	Unclassified;	Archaea;"Thaumarchaeota";Nitrosopumilales;Nitrosopumilaceae;Nitrosopumilus;	Archaea;Crenarchaeota;Nitrososphaeria;Nitrosopumilales;Nitrosopumilaceae;
948641	105	OTU_34751	None	0.965568	63	0	0	95.9091	96	13861	22456	533	220	220	none	Archaea;	Unclassified;	Unclassified;	Archaea;"Thaumarchaeota";Nitrosopumilales;Nitrosopumilaceae;Nitrosopumilus;	Archaea;Crenarchaeota;Nitrososphaeria;Nitrosopumilales;Nitrosopumilaceae;
948641	106	OTU_34888	None	0.986152	59	0	0	98.5782	98	13861	22110	533	211	211	none	Archaea;	Unclassified;	Unclassified;	Archaea;"Thaumarchaeota";Nitrosopumilales;Nitrosopumilaceae;Nitrosopumilus;	Archaea;Crenarchaeota;Nitrososphaeria;Nitrosopumilales;Nitrosopumilaceae;
948641	107	OTU_34900	None	0.953007	65	0	0	96.8326	95	13861	22455	533	220	220	none	Archaea;	Unclassified;	Unclassified;	Archaea;"Thaumarchaeota";Nitrosopumilales;Nitrosopumilaceae;Nitrosopumilus;	Archaea;Crenarchaeota;Nitrososphaeria;Nitrosopumilales;Nitrosopumilaceae;
948641	108	OTU_34923	None	0.936734	65	0	0	95.9091	93	13861	22450	533	220	220	none	Archaea;	Unclassified;	Unclassified;	Archaea;"Thaumarchaeota";Nitrosopumilales;Nitrosopumilaceae;Nitrosopumilus;	Archaea;Crenarchaeota;Nitrososphaeria;Nitrosopumilales;Nitrosopumilaceae;
948641	109	OTU_34961	None	0.95603	64	0	0	96.8326	95	13861	22456	533	220	220	none	Archaea;	Unclassified;	Unclassified;	Archaea;"Thaumarchaeota";Nitrosopumilales;Nitrosopumilaceae;Nitrosopumilus;	Archaea;Crenarchaeota;Nitrososphaeria;Nitrosopumilales;Nitrosopumilaceae;
948641	110	OTU_3507	None	0.98683	67	0	0	98.1818	98	13861	22456	533	220	220	none	Archaea;environmental samples;	Unclassified;	Unclassified;	Archaea;"Thaumarchaeota";Nitrosopumilales;Nitrosopumilaceae;Nitrosopumilus;	Archaea;Crenarchaeota;Nitrososphaeria;Nitrosopumilales;Nitrosopumilaceae;
948641	111	OTU_36066	None	0.953689	68	0	0	97.2851	95	13861	22455	533	220	220	none	Archaea;	Unclassified;	Unclassified;	Archaea;"Thaumarchaeota";Nitrosopumilales;Nitrosopumilaceae;Nitrosopumilus;	Archaea;Crenarchaeota;Nitrososphaeria;Nitrosopumilales;Nitrosopumilaceae;
948641	112	OTU_36082	None	0.954217	64	0	0	96.3636	95	13861	22455	533	220	220	none	Archaea;	Unclassified;	Unclassified;	Archaea;"Thaumarchaeota";Nitrosopumilales;Nitrosopumilaceae;Nitrosopumilus;	Archaea;Crenarchaeota;Nitrososphaeria;Nitrosopumilales;Nitrosopumilaceae;
948641	113	OTU_37775	None	0.986261	63	0	0	96.729	98	13861	22439	533	214	214	none	Archaea;	Unclassified;	Unclassified;	Archaea;"Thaumarchaeota";Nitrosopumilales;Nitrosopumilaceae;Nitrosopumilus;	Archaea;Crenarchaeota;Nitrososphaeria;Nitrosopumilales;Nitrosopumilaceae;
948641	114	OTU_37798	None	0.959396	66	0	0	97.2727	95	13861	22452	533	220	220	none	Archaea;	Unclassified;	Unclassified;	Archaea;"Thaumarchaeota";Nitrosopumilales;Nitrosopumilaceae;Nitrosopumilus;	Archaea;Crenarchaeota;Nitrososphaeria;Nitrosopumilales;Nitrosopumilaceae;
948641	115	OTU_38099	None	0.970347	67	0	0	95.9641	97	13861	22466	533	220	220	none	Archaea;	Unclassified;	Unclassified;	Archaea;"Thaumarchaeota";Nitrosopumilales;Nitrosopumilaceae;Nitrosopumilus;	Archaea;Crenarchaeota;Nitrososphaeria;Nitrosopumilales;Nitrosopumilaceae;
948641	116	OTU_389	None	0.993744	66	0	0	98.1818	99	13861	22456	533	220	220	none	Archaea;environmental samples;	Unclassified;	Unclassified;	Archaea;"Thaumarchaeota";Nitrosopumilales;Nitrosopumilaceae;Nitrosopumilus;	Archaea;Crenarchaeota;Nitrososphaeria;Nitrosopumilales;Nitrosopumilaceae;
948641	117	OTU_39483	None	0.978774	65	0	0	99.0868	97	13861	22455	533	218	218	none	Unclassified;	Unclassified;	Unclassified;	Archaea;"Thaumarchaeota";Nitrosopumilales;Nitrosopumilaceae;Nitrosopumilus;	Archaea;Crenarchaeota;Nitrososphaeria;Nitrosopumilales;Nitrosopumilaceae;Candidatus Nitrosopumilus;
948641	118	OTU_4136	None	0.978026	70	0	0	96.3964	97	13861	22460	533	220	220	none	Archaea;	Unclassified;	Unclassified;	Archaea;"Thaumarchaeota";Nitrosopumilales;Nitrosopumilaceae;Nitrosopumilus;	Archaea;Crenarchaeota;Nitrososphaeria;Nitrosopumilales;Nitrosopumilaceae;
948641	119	OTU_4184	None	0.977164	63	0	0	95.9091	97	13861	22456	533	220	220	none	Archaea;	Unclassified;	Unclassified;	Archaea;"Thaumarchaeota";Nitrosopumilales;Nitrosopumilaceae;Nitrosopumilus;	Archaea;Crenarchaeota;Nitrososphaeria;Nitrosopumilales;Nitrosopumilaceae;
948641	120	OTU_4233	None	0.993869	65	0	0	98.19	99	13861	22459	533	220	220	none	Archaea;	Unclassified;	Unclassified;	Archaea;"Thaumarchaeota";Nitrosopumilales;Nitrosopumilaceae;Nitrosopumilus;	Archaea;Crenarchaeota;Nitrososphaeria;Nitrosopumilales;Nitrosopumilaceae;
948641	121	OTU_42700	None	0.980777	60	0	0	97.1963	98	13861	22437	533	214	214	none	Archaea;	Unclassified;	Unclassified;	Archaea;"Thaumarchaeota";Nitrosopumilales;Nitrosopumilaceae;Nitrosopumilus;	Archaea;Crenarchaeota;Nitrososphaeria;Nitrosopumilales;Nitrosopumilaceae;
948641	122	OTU_42712	None	0.954121	65	0	0	95.9276	95	13861	22455	533	220	220	none	Archaea;	Unclassified;	Unclassified;	Archaea;"Thaumarchaeota";Nitrosopumilales;Nitrosopumilaceae;Nitrosopumilus;	Archaea;Crenarchaeota;Nitrososphaeria;Nitrosopumilales;Nitrosopumilaceae;
948641	123	OTU_42790	None	0.98663	66	0	0	96.8182	98	13861	22456	533	220	220	none	Archaea;	Unclassified;	Unclassified;	Archaea;"Thaumarchaeota";Nitrosopumilales;Nitrosopumilaceae;Nitrosopumilus;	Archaea;Crenarchaeota;Nitrososphaeria;Nitrosopumilales;Nitrosopumilaceae;
948641	124	OTU_42963	None	0.963868	70	0	0	96.3964	96	13861	22460	533	220	220	none	Archaea;	Unclassified;	Unclassified;	Archaea;"Thaumarchaeota";Nitrosopumilales;Nitrosopumilaceae;Nitrosopumilus;	Archaea;Crenarchaeota;Nitrososphaeria;Nitrosopumilales;Nitrosopumilaceae;
948641	125	OTU_4324	None	0.985926	67	0	0	97.7376	98	13861	22459	533	220	220	none	Archaea;environmental samples;	Unclassified;	Unclassified;	Archaea;"Thaumarchaeota";Nitrosopumilales;Nitrosopumilaceae;Nitrosopumilus;	Archaea;Crenarchaeota;Nitrososphaeria;Nitrosopumilales;Nitrosopumilaceae;
948641	126	OTU_43297	None	0.97499	68	0	0	95.5157	97	13861	22466	533	220	220	none	Archaea;	Unclassified;	Unclassified;	Archaea;"Thaumarchaeota";Nitrosopumilales;Nitrosopumilaceae;Nitrosopumilus;	Archaea;Crenarchaeota;Nitrososphaeria;Nitrosopumilales;Nitrosopumilaceae;
948641	127	OTU_43729	None	0.961454	65	0	0	96.8182	96	13861	22452	533	220	220	none	Archaea;	Unclassified;	Unclassified;	Archaea;"Thaumarchaeota";Nitrosopumilales;Nitrosopumilaceae;Nitrosopumilus;	Archaea;Crenarchaeota;Nitrososphaeria;Nitrosopumilales;Nitrosopumilaceae;
948641	128	OTU_44085	None	0.970867	67	0	0	96.8468	97	13861	22460	533	220	220	none	Archaea;	Unclassified;	Unclassified;	Archaea;"Thaumarchaeota";Nitrosopumilales;Nitrosopumilaceae;Nitrosopumilus;	Archaea;Crenarchaeota;Nitrososphaeria;Nitrosopumilales;Nitrosopumilaceae;
948641	129	OTU_4447	None	0.9938	66	0	0	98.1818	99	13861	22456	533	220	220	none	Archaea;environmental samples;	Unclassified;	Unclassified;	Archaea;"Thaumarchaeota";Nitrosopumilales;Nitrosopumilaceae;Nitrosopumilus;	Archaea;Crenarchaeota;Nitrososphaeria;Nitrosopumilales;Nitrosopumilaceae;
948641	130	OTU_46093	None	0.965642	65	0	0	96.8468	96	13861	22459	533	220	220	none	Archaea;environmental samples;	Unclassified;	Unclassified;	Archaea;"Thaumarchaeota";Nitrosopumilales;Nitrosopumilaceae;Nitrosopumilus;	Archaea;Crenarchaeota;Nitrososphaeria;Nitrosopumilales;Nitrosopumilaceae;
948641	131	OTU_46196	None	0.972693	60	0	0	96.2791	97	13861	22439	533	214	214	none	Archaea;	Unclassified;	Unclassified;	Archaea;"Thaumarchaeota";Nitrosopumilales;Nitrosopumilaceae;Nitrosopumilus;	Archaea;Crenarchaeota;Nitrososphaeria;Nitrosopumilales;Nitrosopumilaceae;
948641	132	OTU_46438	None	0.960968	65	0	0	95.9276	96	13861	22455	533	220	220	none	Archaea;	Unclassified;	Unclassified;	Archaea;"Thaumarchaeota";Nitrosopumilales;Nitrosopumilaceae;Nitrosopumilus;	Archaea;Crenarchaeota;Nitrososphaeria;Nitrosopumilales;Nitrosopumilaceae;
948641	133	OTU_47061	None	0.986194	61	0	0	98.1132	98	13861	22112	533	212	212	none	Archaea;	Unclassified;	Unclassified;	Archaea;"Thaumarchaeota";Nitrosopumilales;Nitrosopumilaceae;Nitrosopumilus;	Archaea;Crenarchaeota;Nitrososphaeria;Nitrosopumilales;Nitrosopumilaceae;
948641	134	OTU_47583	None	0.950545	66	0	0	97.2727	95	13861	22450	533	220	220	none	Archaea;	Unclassified;	Unclassified;	Archaea;"Thaumarchaeota";Nitrosopumilales;Nitrosopumilaceae;Nitrosopumilus;	Archaea;Crenarchaeota;Nitrososphaeria;Nitrosopumilales;Nitrosopumilaceae;
948641	135	OTU_47806	None	0.985938	58	0	0	98.5577	98	13861	22096	533	208	208	none	Archaea;	Unclassified;	Unclassified;	Archaea;"Thaumarchaeota";Nitrosopumilales;Nitrosopumilaceae;Nitrosopumilus;	Archaea;Crenarchaeota;Nitrososphaeria;Nitrosopumilales;Nitrosopumilaceae;
948641	136	OTU_4880	None	0.96687	67	0	0	96.8468	96	13861	22459	533	220	220	none	Archaea;	Unclassified;	Unclassified;	Archaea;"Thaumarchaeota";Nitrosopumilales;Nitrosopumilaceae;Nitrosopumilus;	Archaea;Crenarchaeota;Nitrososphaeria;Nitrosopumilales;Nitrosopumilaceae;
948641	137	OTU_49453	None	0.959053	66	0	0	96.3801	95	13861	22456	533	220	220	none	Archaea;	Unclassified;	Unclassified;	Archaea;"Thaumarchaeota";Nitrosopumilales;Nitrosopumilaceae;Nitrosopumilus;	Archaea;Crenarchaeota;Nitrososphaeria;Nitrosopumilales;Nitrosopumilaceae;
948641	138	OTU_5320	None	0.9488	66	0	0	97.2727	94	13861	22450	533	220	220	none	Archaea;	Unclassified;	Unclassified;	Archaea;"Thaumarchaeota";Nitrosopumilales;Nitrosopumilaceae;Nitrosopumilus;	Archaea;Crenarchaeota;Nitrososphaeria;Nitrosopumilales;Nitrosopumilaceae;
948641	139	OTU_55505	None	0.960463	67	0	0	96.8326	96	13861	22455	533	220	220	none	Archaea;	Unclassified;	Unclassified;	Archaea;"Thaumarchaeota";Nitrosopumilales;Nitrosopumilaceae;Nitrosopumilus;	Archaea;Crenarchaeota;Nitrososphaeria;Nitrosopumilales;Nitrosopumilaceae;
948641	140	OTU_55869	None	0.962125	69	0	0	95.4751	96	13861	22459	533	220	220	none	Archaea;	Unclassified;	Unclassified;	Archaea;"Thaumarchaeota";Nitrosopumilales;Nitrosopumilaceae;Nitrosopumilus;	Archaea;Crenarchaeota;Nitrososphaeria;Nitrosopumilales;Nitrosopumilaceae;
948641	141	OTU_55927	None	0.959007	68	0	0	96.3801	95	13861	22456	533	220	220	none	Archaea;	Unclassified;	Unclassified;	Archaea;"Thaumarchaeota";Nitrosopumilales;Nitrosopumilaceae;Nitrosopumilus;	Archaea;Crenarchaeota;Nitrososphaeria;Nitrosopumilales;Nitrosopumilaceae;
948641	142	OTU_55962	None	0.959866	66	0	0	96.3636	95	13861	22455	533	220	220	none	Archaea;	Unclassified;	Unclassified;	Archaea;"Thaumarchaeota";Nitrosopumilales;Nitrosopumilaceae;Nitrosopumilus;	Archaea;Crenarchaeota;Nitrososphaeria;Nitrosopumilales;Nitrosopumilaceae;
948641	143	OTU_56084	None	0.9462	62	0	0	95.8716	94	13861	22440	533	218	218	none	Archaea;	Unclassified;	Unclassified;	Archaea;"Thaumarchaeota";Nitrosopumilales;Nitrosopumilaceae;Nitrosopumilus;	Archaea;Crenarchaeota;Nitrososphaeria;Nitrosopumilales;Nitrosopumilaceae;
948641	144	OTU_56184	None	0.973464	62	0	0	97.1963	97	13861	22437	533	214	214	none	Archaea;	Unclassified;	Unclassified;	Archaea;"Thaumarchaeota";Nitrosopumilales;Nitrosopumilaceae;Nitrosopumilus;	Archaea;Crenarchaeota;Nitrososphaeria;Nitrosopumilales;Nitrosopumilaceae;
948641	145	OTU_56475	None	0.947169	67	0	0	95.9091	94	13861	22452	533	220	220	none	Archaea;	Unclassified;	Unclassified;	Archaea;"Thaumarchaeota";Nitrosopumilales;Nitrosopumilaceae;Nitrosopumilus;	Archaea;Crenarchaeota;Nitrososphaeria;Nitrosopumilales;Nitrosopumilaceae;
948641	146	OTU_59752	None	0.960194	63	0	0	96.3636	96	13861	22456	533	220	220	none	Archaea;	Unclassified;	Unclassified;	Archaea;"Thaumarchaeota";Nitrosopumilales;Nitrosopumilaceae;Nitrosopumilus;	Archaea;Crenarchaeota;Nitrososphaeria;Nitrosopumilales;Nitrosopumilaceae;
948641	147	OTU_6	None	0.986589	67	0	0	97.7273	98	13861	22456	533	220	220	none	Archaea;	Unclassified;	Unclassified;	Archaea;"Thaumarchaeota";Nitrosopumilales;Nitrosopumilaceae;Nitrosopumilus;	Archaea;Crenarchaeota;Nitrososphaeria;Nitrosopumilales;Nitrosopumilaceae;
948641	148	OTU_6276	None	0.974174	64	0	0	97.7273	97	13861	22455	533	220	220	none	Archaea;	Unclassified;	Unclassified;	Archaea;"Thaumarchaeota";Nitrosopumilales;Nitrosopumilaceae;Nitrosopumilus;	Archaea;Crenarchaeota;Nitrososphaeria;Nitrosopumilales;Nitrosopumilaceae;
948641	149	OTU_6279	None	0.973422	64	0	0	96.8326	97	13861	22456	533	220	220	none	Archaea;environmental samples;	Unclassified;	Unclassified;	Archaea;"Thaumarchaeota";Nitrosopumilales;Nitrosopumilaceae;Nitrosopumilus;	Archaea;Crenarchaeota;Nitrososphaeria;Nitrosopumilales;Nitrosopumilaceae;
948641	150	OTU_63	None	0.986657	66	0	0	98.1818	98	13861	22456	533	220	220	none	Archaea;	Unclassified;	Unclassified;	Archaea;"Thaumarchaeota";Nitrosopumilales;Nitrosopumilaceae;Nitrosopumilus;	Archaea;Crenarchaeota;Nitrososphaeria;Nitrosopumilales;Nitrosopumilaceae;
948641	151	OTU_7010	None	0.946817	66	0	0	95.9276	94	13861	22456	533	220	220	none	Archaea;	Unclassified;	Unclassified;	Archaea;"Thaumarchaeota";Nitrosopumilales;Nitrosopumilaceae;Nitrosopumilus;	Archaea;Crenarchaeota;Nitrososphaeria;Nitrosopumilales;Nitrosopumilaceae;
948641	152	OTU_7255	None	0.981074	64	0	0	97.2727	98	13861	22455	533	220	220	none	Archaea;environmental samples;	Unclassified;	Unclassified;	Archaea;"Thaumarchaeota";Nitrosopumilales;Nitrosopumilaceae;Nitrosopumilus;	Archaea;Crenarchaeota;Nitrososphaeria;Nitrosopumilales;Nitrosopumilaceae;
948641	153	OTU_7379	None	0.97149	66	0	0	96.8468	97	13861	22460	533	220	220	none	Archaea;	Unclassified;	Unclassified;	Archaea;"Thaumarchaeota";Nitrosopumilales;Nitrosopumilaceae;Nitrosopumilus;	Archaea;Crenarchaeota;Nitrososphaeria;Nitrosopumilales;Nitrosopumilaceae;
948641	154	OTU_7472	None	0.972467	68	0	0	96.3964	97	13861	22460	533	220	220	none	Archaea;	Unclassified;	Unclassified;	Archaea;"Thaumarchaeota";Nitrosopumilales;Nitrosopumilaceae;Nitrosopumilus;	Archaea;Crenarchaeota;Nitrososphaeria;Nitrosopumilales;Nitrosopumilaceae;
948641	155	OTU_7892	None	0.980045	67	0	0	97.2851	98	13861	22459	533	220	220	none	Archaea;	Unclassified;	Unclassified;	Archaea;"Thaumarchaeota";Nitrosopumilales;Nitrosopumilaceae;Nitrosopumilus;	Archaea;Crenarchaeota;Nitrososphaeria;Nitrosopumilales;Nitrosopumilaceae;Candidatus Nitrosopumilus;
948641	156	OTU_8005	None	0.97978	68	0	0	96.3636	97	13861	22456	533	220	220	none	Archaea;	Unclassified;	Unclassified;	Archaea;"Thaumarchaeota";Nitrosopumilales;Nitrosopumilaceae;Nitrosopumilus;	Archaea;Crenarchaeota;Nitrososphaeria;Nitrosopumilales;Nitrosopumilaceae;Candidatus Nitrosopumilus;
948641	157	OTU_8158	None	0.979701	67	0	0	96.8182	97	13861	22456	533	220	220	none	Archaea;	d__Archaea;p__Crenarchaeota;c__Nitrososphaeria;o__Nitrososphaerales;f__Nitrosopumilaceae;g__Nitrosopumilus;s__Nitrosopumilus sp000484975;	Unclassified;	Archaea;"Thaumarchaeota";Nitrosopumilales;Nitrosopumilaceae;Nitrosopumilus;	Archaea;Crenarchaeota;Nitrososphaeria;Nitrosopumilales;Nitrosopumilaceae;Candidatus Nitrosopumilus;
948641	158	OTU_8214	None	0.993788	65	0	0	98.6364	99	13861	22456	533	220	220	none	Archaea;	Unclassified;	Unclassified;	Archaea;"Thaumarchaeota";Nitrosopumilales;Nitrosopumilaceae;Nitrosopumilus;	Archaea;Crenarchaeota;Nitrososphaeria;Nitrosopumilales;Nitrosopumilaceae;
948641	159	OTU_8500	None	0.981349	68	0	0	98.19	98	13861	22456	533	220	220	none	Archaea;	Unclassified;	Unclassified;	Archaea;"Thaumarchaeota";Nitrosopumilales;Nitrosopumilaceae;Nitrosopumilus;	Archaea;Crenarchaeota;Nitrososphaeria;Nitrosopumilales;Nitrosopumilaceae;Candidatus Nitrosopumilus;
948641	160	OTU_8620	None	0.981065	66	0	0	97.2727	98	13861	22455	533	220	220	none	Archaea;	Unclassified;	Unclassified;	Archaea;"Thaumarchaeota";Nitrosopumilales;Nitrosopumilaceae;Nitrosopumilus;	Archaea;Crenarchaeota;Nitrososphaeria;Nitrosopumilales;Nitrosopumilaceae;
948641	161	OTU_87	None	0.9937	67	0	0	99.0909	99	13861	22456	533	220	220	none	Archaea;	Unclassified;	Unclassified;	Archaea;"Thaumarchaeota";Nitrosopumilales;Nitrosopumilaceae;Nitrosopumilus;	Archaea;Crenarchaeota;Nitrososphaeria;Nitrosopumilales;Nitrosopumilaceae;
948641	162	OTU_8973	None	0.955859	65	0	0	95.4545	95	13861	22450	533	220	220	none	Archaea;	Unclassified;	Unclassified;	Archaea;"Thaumarchaeota";Nitrosopumilales;Nitrosopumilaceae;Nitrosopumilus;	Archaea;Crenarchaeota;Nitrososphaeria;Nitrosopumilales;Nitrosopumilaceae;
948641	163	OTU_9128	None	0.973084	67	0	0	96.8326	97	13861	22456	533	220	220	none	Archaea;	Unclassified;	Unclassified;	Archaea;"Thaumarchaeota";Nitrosopumilales;Nitrosopumilaceae;Nitrosopumilus;	Archaea;Crenarchaeota;Nitrososphaeria;Nitrosopumilales;Nitrosopumilaceae;
948641	164	OTU_9146	None	0.960597	64	0	0	95.9091	96	13861	22450	533	220	220	none	Archaea;	Unclassified;	Unclassified;	Archaea;"Thaumarchaeota";Nitrosopumilales;Nitrosopumilaceae;Nitrosopumilus;	Archaea;Crenarchaeota;Nitrososphaeria;Nitrosopumilales;Nitrosopumilaceae;
948641	165	OTU_9167	None	0.993766	64	0	0	97.7273	99	13861	22456	533	220	220	none	Archaea;	Unclassified;	Unclassified;	Archaea;"Thaumarchaeota";Nitrosopumilales;Nitrosopumilaceae;Nitrosopumilus;	Archaea;Crenarchaeota;Nitrososphaeria;Nitrosopumilales;Nitrosopumilaceae;
948641	166	OTU_9446	None	0.96756	65	0	0	95.9276	96	13861	22456	533	220	220	none	Archaea;	Unclassified;	Unclassified;	Archaea;"Thaumarchaeota";Nitrosopumilales;Nitrosopumilaceae;Nitrosopumilus;	Archaea;Crenarchaeota;Nitrososphaeria;Nitrosopumilales;Nitrosopumilaceae;
948641	167	OTU_9457	None	0.96661	67	0	0	95.9459	96	13861	22459	533	220	220	none	Archaea;	Unclassified;	Unclassified;	Archaea;"Thaumarchaeota";Nitrosopumilales;Nitrosopumilaceae;Nitrosopumilus;	Archaea;Crenarchaeota;Nitrososphaeria;Nitrosopumilales;Nitrosopumilaceae;
948641	168	OTU_9691	None	0.979111	68	0	0	97.2973	97	13861	22460	533	220	220	none	Archaea;	Unclassified;	Unclassified;	Archaea;"Thaumarchaeota";Nitrosopumilales;Nitrosopumilaceae;Nitrosopumilus;	Archaea;Crenarchaeota;Nitrososphaeria;Nitrosopumilales;Nitrosopumilaceae;Candidatus Nitrosopumilus;
948641	169	OTU_99	None	0.993601	65	0	0	98.1818	99	13861	22456	533	220	220	none	Archaea;environmental samples;	Unclassified;	Unclassified;	Archaea;"Thaumarchaeota";Nitrosopumilales;Nitrosopumilaceae;Nitrosopumilus;	Archaea;Crenarchaeota;Nitrososphaeria;Nitrosopumilales;Nitrosopumilaceae;
