# Supplementary material for: Mapping Microbial Abundance and Prevalence to Changing Oxygen Concentration in Deep-Sea Sediments Using Machine Learning and Differential Abundance
Source: Front Microbiol. 2022 May 18;13:804575. doi: 10.3389/fmicb.2022.804575 (PMC9158483; doi:10.3389/fmicb.2022.804575)
Supplement: Supplementary file 2 [file Data_Sheet_2.ZIP › contaminant_genera.ods]

## Sheet: genera
genus
Actinomyces
Corynebacterium
Arthrobacter
Rothia
Propionibacterium
Atopobium
Sediminibacterium
Porphyromonas
Prevotella
Chryseobacterium
Capnocytophaga
Flavobacterium
Pedobacter
UnclassifiedTM7
Bacillus
Geobacillus
Brevibacillus
Paenibacillus
Staphylococcus
Abiotrophia
Granulicatella
Enterococcus
Lactobacillus
Streptococcus
Clostridium
Coprococcus
Anaerococcus
Dialister
Megaspharea
Veillonella
Fusobacterium
Leptotrichia
Brevundimonas
Afipia
Bradyrhizobium
Devosia
Methylobacterium
Mesorhizobium
Phyllobacterium
Rhizobium
Roseomonas
Achromobacter
Burkholderia
Acidovorax
Comamonas
Curvibacter
Pelomonas
Cupriavidus
Duganella
Herbaspirillum
Janthinobacterium
Massilia
Oxalobacter
Ralstonia
Leptothrix
Kingella
Neisseria
Escherichia
Haemophilus
Acinetobacter
Enhydrobacter
Pseudomonas
Stentrophomonas
Xanthomonas
Novosphingobium
Sphingobium
Sphingomonas

## Sheet: source
Source publication
Eisenhofer et al. 2019
Trends in Microbiology
https://doi.org/10.1016/j.tim.2018.11.003
Table 1: Taxa previously identified in negative controls from multiple studies.
