# Supplementary material for: Mapping Microbial Abundance and Prevalence to Changing Oxygen Concentration in Deep-Sea Sediments Using Machine Learning and Differential Abundance
Source: Front Microbiol. 2022 May 18;13:804575. doi: 10.3389/fmicb.2022.804575 (PMC9158483; doi:10.3389/fmicb.2022.804575)
Supplement: Supplementary file 2 [file Data_Sheet_2.ZIP › mapping.ods]

## Sheet: map
cruise	core	depth	id	core_id
GS10	PC12	1766	71	1
GS10	PC12	1706	72	1
GS10	PC12	1646	73	1
GS10	PC12	1586	74	1
GS10	PC12	1466	75	1
GS10	PC12	1436	76	1
GS10	PC12	1406	77	1
GS10	PC12	1346	78	1
GS10	PC12	1256	79	1
GS10	PC12	1226	80	1
GS10	PC12	1166	81	1
GS10	PC12	1106	82	1
GS10	PC12	1046	83	1
GS10	PC12	986	84	1
GS10	PC12	926	85	1
GS10	PC12	806	86	1
GS10	PC12	746	87	1
GS10	PC12	686	88	1
GS10	PC12	626	89	1
GS10	PC12	566	90	1
GS10	PC12	506	91	1
GS10	PC12	446	92	1
GS10	PC12	386	93	1
GS10	PC12	326	94	1
GS10	PC12	266	95	1
GS10	PC12	206	96	1
GS13	CC02	5	33	2
GS13	CC02	10	34	2
GS13	CC02	80	35	2
GS13	CC02	50	36	2
GS13	CC02	130	37	2
GS13	CC02	180	38	2
GS13	CC02	230	39	2
GS13	CC02	280	40	2
GS13	CC02	330	41	2
GS13	CC02	380	42	2
GS13	CC02	480	43	2
GS13	CC02	630	44	2
GS13	CC02	780	45	2
GS13	CC02	930	46	2
GS13	CC02	1080	47	2
GS13	CC02	1230	48	2
GS13	CC02	1280	49	2
GS13	CC02	1380	50	2
GS13	CC02	1480	51	2
GS13	CC02	1530	52	2
GS13	CC02	1630	53	2
GS13	CC02	1680	54	2
GS13	CC02	1780	55	2
GS13	CC02	1880	56	2
GS14	GC02	10	57	3
GS14	GC02	20	58	3
GS14	GC02	30	59	3
GS14	GC02	40	60	3
GS14	GC02	50	61	3
GS14	GC02	65	62	3
GS14	GC02	75	63	3
GS14	GC02	100	64	3
GS14	GC02	130	65	3
GS14	GC02	160	66	3
GS14	GC02	175	67	3
GS14	GC02	190	68	3
GS14	GC02	215	69	3
GS14	GC04	5	34	4
GS14	GC04	9	35	4
GS14	GC04	20	36	4
GS14	GC04	27	37	4
GS14	GC04	30	38	4
GS14	GC04	40	39	4
GS14	GC04	50	40	4
GS14	GC04	75	41	4
GS14	GC04	100	42	4
GS14	GC04	115	43	4
GS14	GC04	130	44	4
GS14	GC04	160	45	4
GS14	GC04	190	46	4
GS14	GC04	220	47	4
GS14	GC04	230	48	4
GS14	GC08	10	49	5
GS14	GC08	20	50	5
GS14	GC08	30	51	5
GS14	GC08	40	52	5
GS14	GC08	50	53	5
GS14	GC08	75	54	5
GS14	GC08	100	55	5
GS14	GC08	130	56	5
GS14	GC08	160	57	5
GS14	GC08	190	58	5
GS14	GC08	220	59	5
GS14	GC08	250	60	5
GS14	GC08	280	61	5
GS14	GC08	292	62	5
GS14	GC08	340	63	5
GS14	GC09	10	64	6
GS14	GC09	20	65	6
GS14	GC09	28	66	6
GS14	GC09	30	67	6
GS14	GC09	40	68	6
GS14	GC09	50	69	6
GS14	GC09	75	70	6
GS14	GC09	100	71	6
GS14	GC09	130	72	6
GS14	GC09	160	73	6
GS14	GC09	190	74	6
GS14	GC12	10	75	7
GS14	GC12	20	76	7
GS14	GC12	30	77	7
GS14	GC12	40	78	7
GS14	GC12	50	79	7
GS14	GC12	75	80	7
GS14	GC12	100	81	7
GS14	GC12	130	82	7
GS14	GC12	160	83	7
GS14	GC12	175	84	7
GS14	GC12	190	85	7
GS14	GC12	220	86	7
GS14	GC12	250	87	7
GS14	GC12	280	88	7
GS14	GC12	292	89	7
GS14	GC12	310	90	7
GS14	GC12	357	91	7
GS14	GC14	30	19	8
GS14	GC14	60	20	8
GS14	GC14	90	21	8
GS14	GC14	120	22	8
GS14	GC14	150	23	8
GS14	GC14	180	24	8
GS14	GC14	199	25	8
GS14	GC14	1	04	8
GS14	GC14	7	05	8
GS14	GC14	20	08	8
GS14	GC14	50	10	8
GS14	GC14	100	11	8
GS14	GC14	200	13	8
GS15	GC01	5	01	9
GS15	GC01	10	02	9
GS15	GC01	20	03	9
GS15	GC01	30	04	9
GS15	GC01	40	05	9
GS15	GC01	50	06	9
GS15	GC01	75	07	9
GS15	GC01	83	08	9
GS15	GC01	88	09	9
GS15	GC01	90	10	9
GS15	GC01	98	11	9
GS15	GC01	100	12	9
GS15	GC01	108	13	9
GS15	GC01	130	14	9
GS15	GC01	160	15	9
GS15	GC01	190	16	9
GS15	GC01	220	17	9
GS15	GC01	250	18	9
GS15	GC01	280	19	9
GS15	GC01	310	20	9
GS15	GC01	340	21	9
GS15	GC01	350	22	9
GS15	GC01	364	23	9
GS15	GC01	365	24	9
GS15	GC01	368	25	9
GS15	GC01	370	26	9
GS15	GC01	390	27	9
GS16	GC04	2	67	10
GS16	GC04	5	68	10
GS16	GC04	10	69	10
GS16	GC04	20	70	10
GS16	GC04	30	71	10
GS16	GC04	43	72	10
GS16	GC04	50	73	10
GS16	GC04	75	74	10
GS16	GC04	100	75	10
GS16	GC04	125	76	10
GS16	GC04	145	77	10
GS16	GC04	155	78	10
GS16	GC04	160	79	10
GS16	GC04	170	80	10
GS16	GC04	190	81	10
GS16	GC04	220	82	10
GS16	GC04	250	83	10
GS16	GC04	280	84	10
GS16	GC04	300	85	10
GS16	GC05	5	01	11
GS16	GC05	10	02	11
GS16	GC05	20	03	11
GS16	GC05	30	04	11
GS16	GC05	35	05	11
GS16	GC05	40	06	11
GS16	GC05	45	07	11
GS16	GC05	50	08	11
GS16	GC05	55	09	11
GS16	GC05	75	10	11
GS16	GC05	100	11	11
GS16	GC05	105	12	11
GS16	GC05	130	13	11
GS16	GC05	155	14	11
GS16	GC05	160	15	11
GS16	GC05	190	16	11
GS16	GC05	220	17	11
GS16	GC05	250	18	11
GS16	GC05	280	19	11
GS16	GC05	310	21	11
GS16	GC05	340	22	11
GS16	GC05	350	23	11
GS16	GC06	5	24	12
GS16	GC06	10	25	12
GS16	GC06	20	26	12
GS16	GC06	25	27	12
GS16	GC06	33	28	12
GS16	GC06	40	29	12
GS16	GC06	50	30	12
GS16	GC06	55	31	12
GS16	GC06	75	32	12
GS16	GC06	105	33	12
GS16	GC06	200	38	12
GS16	GC06	220	39	12
GS16	GC06	350	45	12
GS16	GC06	130	47	12
GS16	GC06	153	48	12
GS16	GC06	160	49	12
GS16	GC06	172	50	12
GS16	GC06	190	51	12
GS16	GC06	250	52	12
GS16	GC06	280	53	12
GS16	GC06	310	54	12
GS16	GC06	330	55	12
GS16	GC06	340	56	12
GS16	GC07	5	57	13
GS16	GC07	10	58	13
GS16	GC07	20	59	13
GS16	GC07	30	60	13
GS16	GC07	40	61	13
GS16	GC07	45	62	13
GS16	GC07	75	63	13
GS16	GC07	80	64	13
GS17	GC02	5	23	14
GS17	GC02	10	24	14
GS17	GC02	15	25	14
GS17	GC02	25	26	14
GS17	GC02	35	27	14
GS17	GC02	45	28	14
GS17	GC02	55	29	14
GS17	GC02	65	30	14
GS17	GC02	66	83	14
GS17	GC02	67	84	14
GS17	GC02	68	85	14
GS17	GC02	69	86	14
GS17	GC02	70	87	14
GS17	GC02	71	88	14
GS17	GC02	72	89	14
GS17	GC02	73	90	14
GS17	GC02	73,33	91	14
GS17	GC02	73,67	92	14
GS17	GC02	74	93	14
GS17	GC02	75	31	14
GS17	GC02	77	32	14
GS17	GC02	78	33	14
GS17	GC02	79	34	14
GS17	GC02	80	35	14
GS17	GC02	81	36	14
GS17	GC02	82	37	14
GS17	GC02	83	38	14
GS17	GC02	84	39	14
GS17	GC02	85	40	14
GS17	GC02	86	41	14
GS17	GC02	87	42	14
GS17	GC02	88	43	14
GS17	GC02	89	44	14
GS17	GC02	90	45	14
GS17	GC02	91	46	14
GS17	GC02	92	47	14
GS17	GC02	93	48	14
GS17	GC02	93,33	49	14
GS17	GC02	93,67	50	14
GS17	GC02	94	51	14
GS17	GC02	95	52	14
GS17	GC02	96	53	14
GS17	GC02	97	54	14
GS17	GC02	98	55	14
GS17	GC02	99	56	14
GS17	GC02	100	57	14
GS17	GC02	101	58	14
GS17	GC02	102	59	14
GS17	GC02	103	60	14
GS17	GC02	104	61	14
GS17	GC02	105	62	14
GS17	GC02	106	63	14
GS17	GC02	107	64	14
GS17	GC02	108	65	14
GS17	GC02	109	66	14
GS17	GC02	110	67	14
GS17	GC02	111	68	14
GS17	GC02	112	69	14
GS17	GC02	113	70	14
GS17	GC02	114	71	14
GS17	GC02	114,5	72	14
GS17	GC02	115	73	14
GS17	GC02	125	74	14
GS17	GC02	135	75	14
GS17	GC02	150	76	14
GS17	GC02	170	77	14
GS17	GC02	190	78	14
GS17	GC02	210	79	14
GS17	GC02	240	80	14
GS17	GC04	3	01	15
GS17	GC04	10	02	15
GS17	GC04	20	03	15
GS17	GC04	30	04	15
GS17	GC04	40	05	15
GS17	GC04	50	06	15
GS17	GC04	60	07	15
GS17	GC04	75	08	15
GS17	GC04	90	09	15
GS17	GC04	91	10	15
GS17	GC04	92	11	15
GS17	GC04	93	12	15
GS17	GC04	94	13	15
GS17	GC04	95	14	15
GS17	GC04	96	15	15
GS17	GC04	97	16	15
GS17	GC04	98	17	15
GS17	GC04	99	18	15
GS17	GC04	100	19	15
GS17	GC04	101	20	15
GS17	GC04	110	21	15
GS17	GC04	103	22	15
GS17	GC04	104	23	15
GS17	GC04	105	24	15
GS17	GC04	106	25	15
GS17	GC04	107	26	15
GS17	GC04	108	27	15
GS17	GC04	109	28	15
GS17	GC04	102	29	15
GS17	GC04	111	30	15
GS17	GC04	112	31	15
GS17	GC04	113	32	15
GS17	GC04	114	33	15
GS17	GC04	115	34	15
GS17	GC04	116	35	15
GS17	GC04	117	36	15
GS17	GC04	118	37	15
GS17	GC04	119	38	15
GS17	GC04	120	39	15
GS17	GC04	121	40	15
GS17	GC04	122	41	15
GS17	GC04	123	42	15
GS17	GC04	124	43	15
GS17	GC04	125	44	15
GS17	GC04	126	45	15
GS17	GC04	127	46	15
GS17	GC04	128	47	15
GS17	GC04	129	48	15
GS17	GC04	130	49	15
GS17	GC04	131	50	15
GS17	GC04	132	51	15
GS17	GC04	133	52	15
GS17	GC04	134	53	15
GS17	GC04	135	54	15
GS17	GC04	136	55	15
GS17	GC04	137	56	15
GS17	GC04	138	57	15
GS17	GC04	139	58	15
GS17	GC04	140	59	15
GS17	GC04	141	60	15
GS17	GC04	142	61	15
GS17	GC04	143	62	15
GS17	GC04	144	63	15
GS17	GC04	145	64	15
GS17	GC04	146	65	15
GS17	GC04	147	66	15
GS17	GC04	148	67	15
GS17	GC04	149	68	15
GS17	GC04	150	69	15
GS17	GC04	165	70	15
GS17	GC04	210	71	15
GS17	GC04	240	72	15
GS17	GC04	241	73	15
GS17	GC04	242	74	15
GS17	GC04	243	75	15
GS17	GC04	244	76	15
GS17	GC04	245	77	15
GS17	GC04	246	78	15
GS17	GC04	247	79	15
GS17	GC04	248	80	15
GS17	GC04	249	81	15
GS17	GC04	250	82	15
GS17	GC04	250,5	83	15
GS17	GC04	252	84	15
GS17	GC04	253	85	15
GS17	GC04	254	86	15
GS17	GC04	255	87	15
GS17	GC04	256	88	15
GS17	GC04	257	89	15
GS17	GC04	258	90	15
GS17	GC04	259	91	15
GS17	GC04	260	92	15
GS17	GC04	290	93	15
GS17	GC05	05	01	16
GS17	GC05	10	02	16
GS17	GC05	20	03	16
GS17	GC05	30	04	16
GS17	GC05	40	05	16
GS17	GC05	50	06	16
GS17	GC05	75	07	16
GS17	GC05	100	08	16
GS17	GC05	125	09	16
GS17	GC05	150	10	16
GS17	GC05	175	11	16
GS17	GC05	200	12	16
GS17	GC05	225	13	16
GS17	GC05	250	14	16
GS17	GC05	275	15	16
GS17	GC05	300	16	16
GS17	GC05	325	17	16
GS17	GC05	350	18	16
GS17	GC05	375	19	16
GS17	GC05	400	20	16

## Sheet: explanation_variables
diag_zone	explanation
A	oxic
B	nitrogenous		Rift valley	2	Rift valley	Rift
C	purely manganous		Ridge	3	Ridge	Ridge	Ridge
D	mix manganous ferruginous		Vent field	2	VF	VF	Barite field
E	mix ferruginous manganous		Flank	5	Flank	Flank	Flank	Flank	Flank
F	purely ferruginous		Basin	1	Basin
			Fan	2	Fan	Fan
region
A	Jan Mayen
B	Mohn’s Ridge		core_depth	region	local_setting		east_west	core			seq_run	seq_run
C	Loki’s Castle	B	tentative	3	4	Flank	W	GS10_PC12			6	C
D	Knipovich Ridge	B	2375	2	4	Flank	W	GS13_CC02	Central MR, W flank		6	C
		A	1036	1	2	Ridge	E	GS14_GC02	Kolbeinsey R, E off		6	C
local_setting		A	1050	1	3	VF	W	GS14_GC04	W off JMVF		5	B
A	Rift/Rift Valley	B	2476	3	2	Ridge	E	GS14_GC08	E of MR		5	B
B	Ridge	A	1653	3	5	Basin	C	GS14_GC09	Deep bassin, Shultz		5	B
C	Vent field/Barite field	D	3280	3	1	Rift	C	GS14_GC12	Mohns rift		5	B
D	Flank	B	2330	3	3	Barite field	C	GS14_GC14	LC barite field		3	A
E	Basin	C	2555	3	6	Fan	C	GS15_GC01	Bear Island fan		8	D
F	Fan	C	2668	2	4	Flank	E	GS16_GC04	CMR, E flank		10	E
		D	3007	4	4	Flank	E	GS16_GC05	S KR E flank		11	F
east_west		C	2994	4	1	Rift valley	C	GS16_GC06	S KR rift V		11	F
A	East	D	3493	4	4	Flank	W	GS16_GC07	S KR W flank		11	F
B	West	C	2670	3	6	Fan	E	GS17_GC02	Bear Island Fan, E of rift V		15	H
C	Central/none provided	B	2468	2	2	Ridge	E	GS17_GC04	E Mohns ridge		14	G
		B	2296	1	3	VF	E	GS17_GC05	E S/E of JM VF		15	H
coring_depth
A	<2000 m
B	2000-2500 m		# Mapping:
C	2501-3000 m		# GS10_PC12: CB06_blnk_70
D	3001-3500 m		# GS13_CC02: CB06_blnk_70
			# GS14_GC02: CB06_blnk_70
category	range [O2] mM		# GS14_GC04: CB08_blnk_66	CB08_blnk_67	CB08_blnk_68
1	>0.15		# GS14_GC08: CB08_blnk_66	CB08_blnk_67	CB08_blnk_68
2	0.15-0.10		# GS14_GC09: CB08_blnk_66	CB08_blnk_67	CB08_blnk_68
3	0.10-0.05		# GS14_GC12: CB08_blnk_66	CB08_blnk_67	CB08_blnk_68
4	0.05-0.025		# GS14_GC14: CB06_blnk_70
5	0.025-0.01		# GS15_GC01: CB08_blnk_66	CB08_blnk_67	CB08_blnk_68
6	0.01-0.00		# GS16_GC04: CB10_blnk_86
7	unknown		# GS16_GC05: CB11_blnk_20	CB11_blnk_46
			# GS16_GC06: CB11_blnk_20	CB11_blnk_46
			# GS16_GC07: CB11_blnk_20	CB11_blnk_46
			# GS17_GC02: CB15_blnk_21	CB15_blnk_22	CB15_blnk_81	CB15_blnk_82	CB15_blnk_94
			# GS17_GC04: CB14_blnk_94	CB14_blnk_95	CB14_blnk_96
			# GS17_GC05: CB15_blnk_21	CB15_blnk_22	CB15_blnk_81	CB15_blnk_82	CB15_blnk_94
				GS17_GC05	70.829267	-5.387417
				GS17_GC04	71.965883	-0.102383
				GS17_GC02	73.570800	8.508775
				GS16_GC04	72.279350	1.699983
				GS16_GC05	76.912767	7.124850
				GS16_GC06	76.920883	7.575367
				GS16_GC07	76.920200	7.389517
				GS15_GC01	73.570800	8.508775
				GS14_GC02	70.915917	-12.036700
				GS14_GC04	71.284617	-6.561417
				GS14_GC08	71.965883	-0.102367
				GS14_GC09	73.700533	7.344317
				GS14_GC12	73.356500	7.565000
				GS14_GC14	73.566550	8.162183
				GS13_CC02	72.811117	3.705633
				GS10_PC12	73.700317	8.030067

## Sheet: collapsed_map
cruise	core	core_id	region	local_setting	east_west	coring_depth	seq_run
GS10	PC12	1	C	D	B	B	C
GS13	CC02	2	B	D	B	B	C
GS14	GC02	3	A	B	A	A	C
GS14	GC04	4	A	C	B	A	B
GS14	GC08	5	C	B	A	B	B
GS14	GC09	6	C	E	C	A	B
GS14	GC12	7	C	A	C	D	B
GS14	GC14	8	C	C	C	B	A
GS15	GC01	9	C	F	C	C	D
GS16	GC04	10	B	D	A	C	E
GS16	GC05	11	D	D	A	D	F
GS16	GC06	12	D	A	C	C	F
GS16	GC07	13	D	D	B	D	F
GS17	GC02	14	C	F	A	C	H
GS17	GC04	15	B	B	A	B	G
GS17	GC05	16	A	C	A	B	H

## Sheet: sample_oxy_concentration
rowname	oxy_cat	oxy_cons
GS13_CC02_5	7	unknown
GS13_CC02_10	7	unknown
GS13_CC02_50	7	unknown
GS13_CC02_80	7	unknown
GS13_CC02_130	7	unknown
GS13_CC02_180	7	unknown
GS14_GC02_10	2	0.15-0.10
GS14_GC02_20	3	0.10-0.05
GS14_GC02_30	4	0.05-0.025
GS14_GC02_40	4	0.05-0.025
GS14_GC02_50	4	0.05-0.025
GS14_GC02_65	5	0.025-0.01
GS14_GC02_75	5	0.025-0.01
GS14_GC04_5	6	0.01-0.00
GS14_GC08_10	2	0.15-0.10
GS14_GC08_20	3	0.10-0.05
GS14_GC08_30	3	0.10-0.05
GS14_GC08_40	3	0.10-0.05
GS14_GC08_50	4	0.05-0.025
GS14_GC08_75	5	0.025-0.01
GS14_GC08_100	6	0.01-0.00
GS14_GC09_10	1	>0.15
GS14_GC09_20	2	0.15-0.10
GS14_GC09_28	2	0.15-0.10
GS14_GC09_30	2	0.15-0.10
GS14_GC09_40	3	0.10-0.05
GS14_GC09_50	4	0.05-0.025
GS14_GC09_75	5	0.025-0.01
GS14_GC12_10	3	0.10-0.05
GS14_GC12_20	4	0.05-0.025
GS15_GC01_5	1	>0.15
GS15_GC01_10	1	>0.15
GS15_GC01_20	2	0.15-0.10
GS15_GC01_30	3	0.10-0.05
GS15_GC01_40	3	0.10-0.05
GS15_GC01_50	4	0.05-0.025
GS15_GC01_75	6	0.01-0.00
GS16_GC04_2	1	>0.15
GS16_GC04_5	1	>0.15
GS16_GC04_10	2	0.15-0.10
GS16_GC04_20	3	0.10-0.05
GS16_GC04_30	3	0.10-0.05
GS16_GC04_43	3	0.10-0.05
GS16_GC04_50	3	0.10-0.05
GS16_GC04_75	4	0.05-0.025
GS16_GC04_100	6	0.01-0.00
GS16_GC04_125	6	0.01-0.00
GS16_GC05_5	2	0.15-0.10
GS16_GC05_10	3	0.10-0.05
GS16_GC05_20	4	0.05-0.025
GS16_GC05_30	5	0.025-0.01
GS16_GC05_35	6	0.01-0.00
GS16_GC06_5	2	0.15-0.10
GS16_GC06_10	4	0.05-0.025
GS16_GC06_20	6	0.01-0.00
GS16_GC06_50	6	0.01-0.00
GS16_GC07_5	3	0.10-0.05
GS17_GC02_5	1	>0.15
GS17_GC02_10	1	>0.15
GS17_GC02_15	2	0.15-0.10
GS17_GC02_25	2	0.15-0.10
GS17_GC02_35	3	0.10-0.05
GS17_GC02_45	3	0.10-0.05
GS17_GC02_55	4	0.05-0.025
GS17_GC02_65	4	0.05-0.025
GS17_GC02_66	4	0.05-0.025
GS17_GC02_67	4	0.05-0.025
GS17_GC02_68	4	0.05-0.025
GS17_GC02_69	5	0.025-0.01
GS17_GC02_70	5	0.025-0.01
GS17_GC02_71	5	0.025-0.01
GS17_GC02_72	5	0.025-0.01
GS17_GC02_73	5	0.025-0.01
GS17_GC02_73.33	5	0.025-0.01
GS17_GC02_73.67	5	0.025-0.01
GS17_GC02_74	5	0.025-0.01
GS17_GC02_75	5	0.025-0.01
GS17_GC02_77	5	0.025-0.01
GS17_GC02_78	5	0.025-0.01
GS17_GC02_79	5	0.025-0.01
GS17_GC02_80	5	0.025-0.01
GS17_GC02_81	5	0.025-0.01
GS17_GC02_82	5	0.025-0.01
GS17_GC02_83	6	0.01-0.00
GS17_GC02_84	6	0.01-0.00
GS17_GC02_85	6	0.01-0.00
GS17_GC02_86	6	0.01-0.00
GS17_GC02_87	6	0.01-0.00
GS17_GC02_88	6	0.01-0.00
GS17_GC02_89	6	0.01-0.00
GS17_GC02_90	6	0.01-0.00
GS17_GC02_91	6	0.01-0.00
GS17_GC02_92	6	0.01-0.00
GS17_GC02_93	6	0.01-0.00
GS17_GC02_93.33	6	0.01-0.00
GS17_GC02_93.67	6	0.01-0.00
GS17_GC02_94	6	0.01-0.00
GS17_GC02_95	6	0.01-0.00
GS17_GC02_96	6	0.01-0.00
GS17_GC02_97	6	0.01-0.00
GS17_GC02_98	6	0.01-0.00
GS17_GC02_99	6	0.01-0.00
GS17_GC04_3	2	0.15-0.10
GS17_GC04_10	2	0.15-0.10
GS17_GC04_20	3	0.10-0.05
GS17_GC04_30	3	0.10-0.05
GS17_GC04_40	3	0.10-0.05
GS17_GC04_50	4	0.05-0.025
GS17_GC04_60	4	0.05-0.025
GS17_GC04_75	5	0.025-0.01
GS17_GC04_90	6	0.01-0.00
GS17_GC04_91	6	0.01-0.00
GS17_GC04_92	6	0.01-0.00
GS17_GC04_93	6	0.01-0.00
GS17_GC04_94	6	0.01-0.00
GS17_GC04_95	6	0.01-0.00
GS17_GC04_96	6	0.01-0.00
GS17_GC04_97	6	0.01-0.00
GS17_GC05_05	3	0.10-0.05
GS17_GC05_10	3	0.10-0.05
GS17_GC05_20	3	0.10-0.05
GS17_GC05_30	4	0.05-0.025
GS17_GC05_40	4	0.05-0.025
GS17_GC05_50	5	0.025-0.01

## Sheet: sample_oxy_concentration_2
rowname	oxy_cat	oxy_cons
GS13_CC02_5	7	unknown
GS13_CC02_10	7	unknown
GS13_CC02_80	7	unknown
GS13_CC02_50	7	unknown
GS13_CC02_130	7	unknown
GS13_CC02_180	7	unknown
GS13_CC02_230	8	anoxic
GS13_CC02_280	8	anoxic
GS13_CC02_330	8	anoxic
GS14_GC02_10	2	0.15-0.10
GS14_GC02_20	3	0.10-0.05
GS14_GC02_30	4	0.05-0.025
GS14_GC02_40	4	0.05-0.025
GS14_GC02_50	4	0.05-0.025
GS14_GC02_65	5	0.025-0.01
GS14_GC02_75	5	0.025-0.01
GS14_GC02_100	8	anoxic
GS14_GC02_130	8	anoxic
GS14_GC02_160	8	anoxic
GS14_GC04_5	6	0.01-0.00
GS14_GC04_9	8	anoxic
GS14_GC04_20	8	anoxic
GS14_GC04_27	8	anoxic
GS14_GC08_10	2	0.15-0.10
GS14_GC08_20	3	0.10-0.05
GS14_GC08_30	3	0.10-0.05
GS14_GC08_40	3	0.10-0.05
GS14_GC08_50	4	0.05-0.025
GS14_GC08_75	5	0.025-0.01
GS14_GC08_100	6	0.01-0.00
GS14_GC08_130	8	anoxic
GS14_GC08_160	8	anoxic
GS14_GC08_190	8	anoxic
GS14_GC09_10	1	>0.15
GS14_GC09_20	2	0.15-0.10
GS14_GC09_28	2	0.15-0.10
GS14_GC09_30	2	0.15-0.10
GS14_GC09_40	3	0.10-0.05
GS14_GC09_50	4	0.05-0.025
GS14_GC09_75	5	0.025-0.01
GS14_GC09_100	8	anoxic
GS14_GC09_130	8	anoxic
GS14_GC09_160	8	anoxic
GS14_GC12_10	3	0.10-0.05
GS14_GC12_20	4	0.05-0.025
GS14_GC12_30	8	anoxic
GS14_GC12_40	8	anoxic
GS14_GC12_50	8	anoxic
GS15_GC01_5	1	>0.15
GS15_GC01_10	1	>0.15
GS15_GC01_20	2	0.15-0.10
GS15_GC01_30	3	0.10-0.05
GS15_GC01_40	3	0.10-0.05
GS15_GC01_50	4	0.05-0.025
GS15_GC01_75	6	0.01-0.00
GS15_GC01_83	8	anoxic
GS15_GC01_88	8	anoxic
GS15_GC01_90	8	anoxic
GS16_GC04_2	1	>0.15
GS16_GC04_5	1	>0.15
GS16_GC04_10	2	0.15-0.10
GS16_GC04_20	3	0.10-0.05
GS16_GC04_30	3	0.10-0.05
GS16_GC04_43	3	0.10-0.05
GS16_GC04_50	3	0.10-0.05
GS16_GC04_75	4	0.05-0.025
GS16_GC04_100	6	0.01-0.00
GS16_GC04_125	6	0.01-0.00
GS16_GC04_145	8	anoxic
GS16_GC04_155	8	anoxic
GS16_GC04_160	8	anoxic
GS16_GC05_5	2	0.15-0.10
GS16_GC05_10	3	0.10-0.05
GS16_GC05_20	4	0.05-0.025
GS16_GC05_30	5	0.025-0.01
GS16_GC05_35	6	0.01-0.00
GS16_GC05_40	8	anoxic
GS16_GC05_45	8	anoxic
GS16_GC05_50	8	anoxic
GS16_GC06_5	2	0.15-0.10
GS16_GC06_10	4	0.05-0.025
GS16_GC06_20	6	0.01-0.00
GS16_GC06_25	8	anoxic
GS16_GC06_33	8	anoxic
GS16_GC06_40	8	anoxic
GS16_GC06_50	6	0.01-0.00
GS16_GC06_55	8	anoxic
GS16_GC06_75	8	anoxic
GS16_GC06_105	8	anoxic
GS16_GC07_5	3	0.10-0.05
GS16_GC07_10	8	anoxic
GS16_GC07_20	8	anoxic
GS16_GC07_30	8	anoxic
GS17_GC02_5	1	>0.15
GS17_GC02_10	1	>0.15
GS17_GC02_15	2	0.15-0.10
GS17_GC02_25	2	0.15-0.10
GS17_GC02_35	3	0.10-0.05
GS17_GC02_45	3	0.10-0.05
GS17_GC02_55	4	0.05-0.025
GS17_GC02_65	4	0.05-0.025
GS17_GC02_66	4	0.05-0.025
GS17_GC02_67	4	0.05-0.025
GS17_GC02_68	4	0.05-0.025
GS17_GC02_69	5	0.025-0.01
GS17_GC02_70	5	0.025-0.01
GS17_GC02_71	5	0.025-0.01
GS17_GC02_72	5	0.025-0.01
GS17_GC02_73	5	0.025-0.01
GS17_GC02_73.33	5	0.025-0.01
GS17_GC02_73.67	5	0.025-0.01
GS17_GC02_74	5	0.025-0.01
GS17_GC02_75	5	0.025-0.01
GS17_GC02_77	5	0.025-0.01
GS17_GC02_78	5	0.025-0.01
GS17_GC02_79	5	0.025-0.01
GS17_GC02_80	5	0.025-0.01
GS17_GC02_81	5	0.025-0.01
GS17_GC02_82	5	0.025-0.01
GS17_GC02_83	6	0.01-0.00
GS17_GC02_84	6	0.01-0.00
GS17_GC02_85	6	0.01-0.00
GS17_GC02_86	6	0.01-0.00
GS17_GC02_87	6	0.01-0.00
GS17_GC02_88	6	0.01-0.00
GS17_GC02_89	6	0.01-0.00
GS17_GC02_90	6	0.01-0.00
GS17_GC02_91	6	0.01-0.00
GS17_GC02_92	6	0.01-0.00
GS17_GC02_93	6	0.01-0.00
GS17_GC02_93.33	6	0.01-0.00
GS17_GC02_93.67	6	0.01-0.00
GS17_GC02_94	6	0.01-0.00
GS17_GC02_95	6	0.01-0.00
GS17_GC02_96	6	0.01-0.00
GS17_GC02_97	6	0.01-0.00
GS17_GC02_98	6	0.01-0.00
GS17_GC02_99	6	0.01-0.00
GS17_GC02_100	8	anoxic
GS17_GC02_101	8	anoxic
GS17_GC02_102	8	anoxic
GS17_GC04_3	2	0.15-0.10
GS17_GC04_10	2	0.15-0.10
GS17_GC04_20	3	0.10-0.05
GS17_GC04_30	3	0.10-0.05
GS17_GC04_40	3	0.10-0.05
GS17_GC04_50	4	0.05-0.025
GS17_GC04_60	4	0.05-0.025
GS17_GC04_75	5	0.025-0.01
GS17_GC04_90	6	0.01-0.00
GS17_GC04_91	6	0.01-0.00
GS17_GC04_92	6	0.01-0.00
GS17_GC04_93	6	0.01-0.00
GS17_GC04_94	6	0.01-0.00
GS17_GC04_95	6	0.01-0.00
GS17_GC04_96	6	0.01-0.00
GS17_GC04_97	6	0.01-0.00
GS17_GC04_98	8	anoxic
GS17_GC04_99	8	anoxic
GS17_GC04_100	8	anoxic
GS17_GC05_05	3	0.10-0.05
GS17_GC05_10	3	0.10-0.05
GS17_GC05_20	3	0.10-0.05
GS17_GC05_30	4	0.05-0.025
GS17_GC05_40	4	0.05-0.025
GS17_GC05_50	5	0.025-0.01
GS17_GC05_75	8	anoxic
GS17_GC05_100	8	anoxic
GS17_GC05_125	8	anoxic
