# Supplementary material for: Mapping Microbial Abundance and Prevalence to Changing Oxygen Concentration in Deep-Sea Sediments Using Machine Learning and Differential Abundance
Source: Front Microbiol. 2022 May 18;13:804575. doi: 10.3389/fmicb.2022.804575 (PMC9158483; doi:10.3389/fmicb.2022.804575)
Supplement: Supplementary file 2 [file Data_Sheet_2.ZIP › no3.xlsx]

## Sheet: GS10_PC12
depth	NO3	id

## Sheet: GS13_CC02
depth	NO3	id

## Sheet: GS14_GC02
depth	NO3	id
4.5	0.00814	3
18	0.01213	3
38	0.01152	3
45	0.01029	3
57	0.00937	3
80	0.00809	3
100	0.00691	3
118	0.00582	3
137	0.00501	3
151	0.00425	3
168	0.00399	3
182	0.00338	3
196	0.00293	3
212	0.00326	3

## Sheet: GS14_GC04
depth	NO3	id

## Sheet: GS14_GC08
depth	NO3	id
3	0.0315	5
15	0.03117	5
26	0.02898	5
35	0.02837	5
45	0.0264	5
56	0.02491	5
64	0.02384	5
75	0.02206	5
88	0.01919	5
97	0.01725	5
109	0.01397	5
119	0.01219	5
140	0.00627	5
170	0	5
195	0	5
228	0	5
259	0	5
288	0	5
308	0	5
320	0	5
337	0	5

## Sheet: GS14_GC09
depth	NO3	id
5	0.025	6
15	0.02716	6
35	0.025	6
55	0.02162	6
68	0.0197	6
80	0.01713	6
95	0.01468	6
100	0.01041	6
121	0.00488	6
148	0	6
163	0	6
174	0	6
199	0	6

## Sheet: GS14_GC12
depth	NO3	id
10	0.02321	7
26	0.00278	7
36	0	7
47	0	7
73	0	7
97	0	7
127	0	7
158	0	7
186	0	7
216	0	7
248	0	7
276	0	7
307	0	7
322	0	7
337	0	7
352	0	7
358	0	7

## Sheet: GS15_GC01
depth	NO3	id
4	0.02376	9
15	0.02364	9
25	0.02211	9
35	0.01865	9
45	0.01721	9
55	0.01516	9
70	0.01242	9
85	0.0088	9
105	0.00331	9
125	0	9
155	0	9
185	0	9
215	0	9
255	0	9
285	0	9
315	0	9
345	0	9
375	0	9
385	0	9

## Sheet: GS16_GC04
depth	NO3	id
3	0.02696	10
8	0.02799	10
15	0.02843	10
25	0.02831	10
35	0.0274	10
45	0.02627	10
54	0.0246	10
65	0.0236	10
75	0.02281	10
85	0.0213	10
95	0.01918	10
105	0.01763	10
115	0.01564	10
120	0.01489	10
135	0.01147	10
150	0.00842	10
158	0.00622	10
169	0.003706	10
189	0.000819	10
205	0	10
220	0	10
240	0	10
260	0	10
279	0	10
298	0	10
306	0	10

## Sheet: GS16_GC05
depth	NO3	id
3	0.03001	11
8	0.02698	11
17	0.02585	11
26	0.02229	11
32	0.0188	11
38	0.0159	11
43	0.0123	11
48	0.00888	11
52	0.00552	11
60	0.00186	11
70	0	11
90	0	11
108	0	11
128	0	11
140	0	11
158	0	11
172	0	11
188	0	11
207	0	11
218	0	11
240	0	11
252	0	11
282	0	11
314	0	11
342	0	11
354	0	11

[truncated: 5 more sheets: GS16_GC06, GS16_GC07, GS17_GC02, GS17_GC04, GS17_GC05]
