# Supplementary material for: Mapping Microbial Abundance and Prevalence to Changing Oxygen Concentration in Deep-Sea Sediments Using Machine Learning and Differential Abundance
Source: Front Microbiol. 2022 May 18;13:804575. doi: 10.3389/fmicb.2022.804575 (PMC9158483; doi:10.3389/fmicb.2022.804575)
Supplement: Supplementary file 2 [file Data_Sheet_2.ZIP › otus.csv]

OTU	AMOR	classification
AMOR:OTU_6432;size=27	1	Main genome;Bacteria;Bacteria (superkingdom);Proteobacteria (superphylum);Proteobacteria;Deltaproteobacteria;Unknown Deltaproteobacteria order 28
AMOR:OTU_36479;size=4	1	Main genome;Bacteria;Bacteria (superkingdom);Terrabacteria;Actinobacteria;Acidimicrobiia;Acidimicrobiales;OM1 clade
AMOR:OTU_20994;size=186	1	Main genome;Bacteria;Bacteria (superkingdom);Terrabacteria;Chloroflexi;Dehalococcoidia (subdiv. 6);GIF3
AMOR:OTU_22122;size=1	1	Main genome;Bacteria;Bacteria (superkingdom);Acidobacteria (superphylum);Acidobacteria;Acidobacteria clade RB25;Acidobacteria group 22
AMOR:OTU_26640;size=1	1	Main genome;Bacteria;Bacteria (superkingdom);PVC group (Planctobacteria);Verrucomicrobia;Verrucomicrobiae;Verrucomicrobiales;DEV007
AMOR:OTU_3048;size=77	1	No hits
AMOR:OTU_32202;size=30	1	Main genome;Bacteria;Bacteria (superkingdom);PAUC34f
AMOR:OTU_61342;size=1	1	Main genome;Bacteria;Bacteria (superkingdom);Acidobacteria (superphylum);Acidobacteria;Acidobacteria group 21
AMOR:OTU_17692;size=16	1	Main genome;Bacteria;Bacteria (superkingdom);FCB group;Gemmatimonadetes;BD2-11 terrestrial group
AMOR:OTU_13796;size=4	1	Main genome;Bacteria;Bacteria (superkingdom);Proteobacteria (superphylum);Proteobacteria;Deltaproteobacteria;Myxococcales;BIrii41
AMOR:OTU_21935;size=1	1	Main genome;Bacteria;Bacteria (superkingdom);Proteobacteria (superphylum);Proteobacteria;Deltaproteobacteria;Myxococcales;Unknown Myxococcales family 340
AMOR:OTU_24132;size=3	1	Main genome;Bacteria;Bacteria (superkingdom);Epsilonbacteraeota (superphylum);Epsilonbacteraeota;Desulfurellia;Desulfurellales;H16
AMOR:OTU_20491;size=1	1	Main genome;Bacteria;Bacteria (superkingdom);Proteobacteria (superphylum);Proteobacteria;Gammaproteobacteria;Enterobacteriales;Enterobacteriaceae
AMOR:OTU_62140;size=1	1	Main genome;Bacteria;Bacteria (superkingdom);Nitrospinae Tectomicrobia group;Nitrospinae;MD2896-B214
AMOR:OTU_45084;size=1	1	Main genome;Bacteria;Bacteria (superkingdom);PVC group (Planctobacteria);Planctomycetes;Phycisphaerae;MSBL9
AMOR:OTU_6393;size=17	1	Main genome;Bacteria;Bacteria (superkingdom);Proteobacteria (superphylum);Proteobacteria;Alphaproteobacteria;Rhodospirillales;AT-s3-44
AMOR:OTU_37121;size=1	1	No hits
AMOR:OTU_60422;size=4	1	Main genome;Bacteria;Bacteria (superkingdom);Proteobacteria (superphylum);Proteobacteria;Alphaproteobacteria;Rhodospirillales;Rhodospirillaceae
AMOR:OTU_37052;size=27	1	Main genome;Bacteria;Bacteria (superkingdom);Terrabacteria;Actinobacteria;Thermoleophilia;Solirubrobacterales
AMOR:OTU_9545;size=13	1	Main genome;Bacteria;Bacteria (superkingdom);Proteobacteria (superphylum);Proteobacteria;Deltaproteobacteria;Myxococcales;bacteriap25
AMOR:OTU_43194;size=3	1	Main genome;Bacteria;Bacteria (superkingdom);Epsilonbacteraeota (superphylum);Epsilonbacteraeota;Desulfurellia;Desulfurellales;H16
AMOR:OTU_4395;size=39	1	Main genome;Bacteria;Bacteria (superkingdom);PVC group (Planctobacteria);Lentisphaerae;Lentisphaeria;Victivallales;PRD18C08
AMOR:OTU_42868;size=1	1	Main genome;Bacteria;Bacteria (superkingdom);Proteobacteria (superphylum);Proteobacteria;Deltaproteobacteria;SAR324 clade(Marine group B)
AMOR:OTU_57851;size=4	1	Main genome;Bacteria;Bacteria (superkingdom);Spirochaetes (superphylum);Spirochaetes;Spirochaetia;Spirochaetales;Spirochaetaceae;Unknown Spirochaetaceae genus 33
AMOR:OTU_44590;size=1	1	Main genome;Bacteria;Bacteria (superkingdom);Proteobacteria (superphylum);Proteobacteria;Deltaproteobacteria;SAR324 clade(Marine group B)
AMOR:OTU_47592;size=3	1	Main genome;Archaea;Archaea (superkingdom);DPANN;Ca. Woesearchaeota;Pacearchaeota
AMOR:OTU_4182;size=209	1	Main genome;Bacteria;Bacteria (superkingdom);Proteobacteria (superphylum);Proteobacteria;Gammaproteobacteria;Oceanospirillales;SAR86 clade
AMOR:OTU_39770;size=2	1	Main genome;Bacteria;Bacteria (superkingdom);PVC group (Planctobacteria);Planctomycetes;Pla4 lineage
AMOR:OTU_38823;size=1	1	Main genome;Bacteria;Bacteria (superkingdom);FCB group;Ca. Latescibacteria (WS3);Unknown Ca. Latescibacteria (WS3) class 45
AMOR:OTU_12287;size=5	1	Main genome;Bacteria;Bacteria (superkingdom);Terrabacteria;Actinobacteria;Thermoleophilia;Gaiellales
AMOR:OTU_41161;size=2	1	Main genome;Bacteria;Bacteria (superkingdom);Terrabacteria;Chloroflexi;Dehalococcoidia (subdiv. 6)
AMOR:OTU_29124;size=1	1	Main genome;Bacteria;Bacteria (superkingdom);FCB group;Gemmatimonadetes;Gemmatimonadetes (class);Gemmatimonadales;Unknown Gemmatimonadales family 109
AMOR:OTU_57538;size=2	1	Main genome;Bacteria;Bacteria (superkingdom);PVC group (Planctobacteria);Planctomycetes;Planctomycetacia;Brocadiales;Unknown Brocadiales family 122
AMOR:OTU_9665;size=12	1	Main genome;Archaea;Archaea (superkingdom);DPANN;Ca. Woesearchaeota;Pacearchaeota
AMOR:OTU_18793;size=2	1	Main genome;Bacteria;Bacteria (superkingdom);PVC group (Planctobacteria);Verrucomicrobia;Verrucomicrobiae;Verrucomicrobiales;Verrucomicrobiaceae
AMOR:OTU_14230;size=3	1	Main genome;Bacteria;Bacteria (superkingdom);PVC group (Planctobacteria);Ca. Omnitrophica (OP3)
AMOR:OTU_11882;size=10	1	Main genome;Bacteria;Bacteria (superkingdom);Terrabacteria;Firmicutes;Clostridia;Clostridiales;Family XII (Clostridiales);Fusibacter
AMOR:OTU_11151;size=280	1	Main genome;Archaea;Archaea (superkingdom);TACK;Thaumarchaeota;Nitrososphaeria;Ca. Nitrosopumilales
AMOR:OTU_14033;size=4	1	Main genome;Bacteria;Bacteria (superkingdom);Epsilonbacteraeota (superphylum);Epsilonbacteraeota;Campylobacteria;Campylobacterales;Unknown Campylobacterales family 4
AMOR:OTU_47694;size=69	1	Main genome;Bacteria;Bacteria (superkingdom);Proteobacteria (superphylum);Proteobacteria;Alphaproteobacteria;Rhodospirillales;Rhodospirillaceae
AMOR:OTU_16676;size=3	1	Main genome;Bacteria;Bacteria (superkingdom);Proteobacteria (superphylum);Proteobacteria;Gammaproteobacteria
AMOR:OTU_39455;size=1	1	Main genome;Bacteria;Bacteria (superkingdom);Proteobacteria (superphylum);Proteobacteria;Deltaproteobacteria;SAR324 clade(Marine group B)
AMOR:OTU_1031;size=730	1	Main genome;Bacteria;Bacteria (superkingdom);Proteobacteria (superphylum);Proteobacteria;Deltaproteobacteria;Myxococcales;Haliangiaceae;Haliangium
AMOR:OTU_34303;size=2	1	Main genome;Bacteria;Bacteria (superkingdom);Proteobacteria (superphylum);Proteobacteria;Gammaproteobacteria;Xanthomonadales;Woeseiaceae
AMOR:OTU_23729;size=3	1	Main genome;Bacteria;Bacteria (superkingdom);PVC group (Planctobacteria);Planctomycetes;Phycisphaerae;MSBL9
AMOR:OTU_56724;size=21	1	Main genome;Bacteria;Bacteria (superkingdom);Proteobacteria (superphylum);Proteobacteria;Alphaproteobacteria;Rhodospirillales;Rhodospirillaceae
AMOR:OTU_28402;size=13	1	Main genome;Bacteria;Bacteria (superkingdom);PVC group (Planctobacteria);Planctomycetes;Phycisphaerae;Phycisphaerales
AMOR:OTU_36894;size=62	1	Main genome;Archaea;Archaea (superkingdom);DPANN;Ca. Woesearchaeota;Pacearchaeota
AMOR:OTU_37097;size=2	1	Main genome;Bacteria;Bacteria (superkingdom);Proteobacteria (superphylum);Proteobacteria;Gammaproteobacteria;Xanthomonadales;Woeseiaceae
AMOR:OTU_56244;size=1	1	Main genome;Bacteria;Bacteria (superkingdom);Terrabacteria;Chloroflexi;S085
AMOR:OTU_33534;size=5	1	Main genome;Bacteria;Bacteria (superkingdom);FCB group;Ignavibacteriae;Ignavibacteria;Ignavibacteriales;PHOS-HE36
AMOR:OTU_437;size=4366	1	Main genome;Bacteria;Bacteria (superkingdom);Proteobacteria (superphylum);Proteobacteria;Deltaproteobacteria;SAR324 clade(Marine group B)
AMOR:OTU_60490;size=1	1	Main genome;Bacteria;Bacteria (superkingdom);FCB group;Bacteroidetes;Flavobacteriia;Flavobacteriales;Flavobacteriaceae;Polaribacter 4
AMOR:OTU_40666;size=4	1	Main genome;Bacteria;Bacteria (superkingdom);Terrabacteria;Chloroflexi;Chloroflexi Subdivision 5 (SAR202)
AMOR:OTU_17629;size=8	1	Main genome;Bacteria;Bacteria (superkingdom);Terrabacteria;Chloroflexi;JG30-KF-CM66
AMOR:OTU_14453;size=6	1	Main genome;Bacteria;Bacteria (superkingdom);Proteobacteria (superphylum);Proteobacteria;Deltaproteobacteria;Oligoflexales;Unknown Oligoflexales family 60
AMOR:OTU_18130;size=1	1	Main genome;Bacteria;Bacteria (superkingdom);Proteobacteria (superphylum);Proteobacteria;Alphaproteobacteria;Rhizobiales;Methylobacteriaceae;Unknown Methylobacteriaceae genus 34
AMOR:OTU_9776;size=10	1	Main genome;Bacteria;Bacteria (superkingdom);CPR;Ca. Parcubacteria;Candidatus Yanofskybacteria
AMOR:OTU_15277;size=37	1	Main genome;Bacteria;Bacteria (superkingdom);Proteobacteria (superphylum);Proteobacteria;Gammaproteobacteria;Xanthomonadales;Woeseiaceae
AMOR:OTU_57519;size=1	1	Main genome;Bacteria;Bacteria (superkingdom);Terrabacteria;Chloroflexi;Chloroflexi Subdivision 8 (TK10)
AMOR:OTU_59083;size=2	1	Main genome;Bacteria;Bacteria (superkingdom);Proteobacteria (superphylum);Proteobacteria;Deltaproteobacteria;Myxococcales;Unknown Myxococcales family 332
AMOR:OTU_12379;size=21	1	Main genome;Bacteria;Bacteria (superkingdom);FCB group;Marinimicrobia (SAR406 clade)
AMOR:OTU_7747;size=17	1	Main genome;Bacteria;Bacteria (superkingdom);Proteobacteria (superphylum);Proteobacteria;Gammaproteobacteria;Legionellales;Coxiellaceae;Coxiella
AMOR:OTU_30516;size=1	1	Main genome;Bacteria;Bacteria (superkingdom);Terrabacteria;Chloroflexi;Chloroflexi Subdivision 5 (SAR202)
AMOR:OTU_14376;size=6	1	Main genome;Bacteria;Bacteria (superkingdom);PVC group (Planctobacteria);Lentisphaerae;Lentisphaeria;Lentisphaerales;Lentisphaeraceae;Unknown Lentisphaeraceae genus 8
AMOR:OTU_48353;size=3	1	Main genome;Bacteria;Bacteria (superkingdom);FCB group;Bacteroidetes;Chitinophagia;Chitinophagales;Chitinophagaceae;Ferruginibacter
AMOR:OTU_34535;size=1	1	Main genome;Bacteria;Bacteria (superkingdom);Proteobacteria (superphylum);Proteobacteria;Gammaproteobacteria;Alteromonadales;Colwelliaceae;Colwellia
AMOR:OTU_9797;size=7	1	Main genome;Bacteria;Bacteria (superkingdom);Proteobacteria (superphylum);Proteobacteria;Gammaproteobacteria;Alteromonadales
AMOR:OTU_45889;size=2	1	Main genome;Bacteria;Bacteria (superkingdom);FCB group;Gemmatimonadetes;BD2-11 terrestrial group
AMOR:OTU_54005;size=1	1	Main genome;Bacteria;Bacteria (superkingdom);Proteobacteria (superphylum);Proteobacteria;Deltaproteobacteria;SAR324 clade(Marine group B)
AMOR:OTU_43361;size=14	1	Main genome;Bacteria;Bacteria (superkingdom);Proteobacteria (superphylum);Proteobacteria;Deltaproteobacteria;NB1-j
AMOR:OTU_44372;size=1	1	Main genome;Bacteria;Bacteria (superkingdom);PVC group (Planctobacteria);Planctomycetes;Planctomycetacia;Brocadiales;Brocadiaceae;Candidatus Scalindua
AMOR:OTU_43412;size=2	1	Main genome;Bacteria;Bacteria (superkingdom);FCB group;Marinimicrobia (SAR406 clade)
AMOR:OTU_43533;size=1	1	Main genome;Archaea;Archaea (superkingdom);TACK;Thaumarchaeota;Nitrososphaeria;Ca. Nitrosopumilales
AMOR:OTU_48440;size=1	1	Main genome;Bacteria;Bacteria (superkingdom);Terrabacteria;Chloroflexi;Dehalococcoidia (subdiv. 6)
AMOR:OTU_21408;size=1	1	Main genome;Archaea;Archaea (superkingdom);DPANN;Ca. Woesearchaeota;Pacearchaeota
AMOR:OTU_3460;size=160	1	Main genome;Bacteria;Bacteria (superkingdom);FCB group;Fibrobacteres;Chitinivibrionia;possible order 07
AMOR:OTU_8856;size=12	1	Main genome;Bacteria;Bacteria (superkingdom);PVC group (Planctobacteria);Planctomycetes;Planctomycetacia;Planctomycetales;Planctomycetaceae
AMOR:OTU_15210;size=12	1	No hits
AMOR:OTU_275;size=3203	1	Main genome;Bacteria;Bacteria (superkingdom);Terrabacteria;Chloroflexi;S085
AMOR:OTU_29706;size=1	1	Main genome;Bacteria;Bacteria (superkingdom);Terrabacteria;Chloroflexi;Dehalococcoidia (subdiv. 6);Sh765B-AG-111
AMOR:OTU_32404;size=1	1	Main genome;Bacteria;Bacteria (superkingdom);Terrabacteria;Actinobacteria;Actinobacteria (class)
AMOR:OTU_41203;size=3	1	Main genome;Bacteria;Bacteria (superkingdom);CPR;Ca. Peregrinibacteria
AMOR:OTU_53468;size=89	1	Main genome;Bacteria;Bacteria (superkingdom);Ca. Hydrogenedentes (superphylum);Ca. Hydrogenedentes (NKB19)
AMOR:OTU_11978;size=14	1	Main genome;Bacteria;Bacteria (superkingdom);Proteobacteria (superphylum);Proteobacteria;Gammaproteobacteria;Xanthomonadales;Woeseiaceae
AMOR:OTU_47303;size=3	1	Main genome;Archaea;Archaea (superkingdom);TACK;Thaumarchaeota;Nitrososphaeria;Ca. Nitrosopumilales
AMOR:OTU_16270;size=6	1	Main genome;Bacteria;Bacteria (superkingdom);CPR;Ca. Peregrinibacteria;Candidatus Peribacteria
AMOR:OTU_2747;size=93	1	Main genome;Archaea;Archaea (superkingdom);Euryarchaeota (superphylum);Euryarchaeota;Thermoplasmata;AMOS1A-4113-D04
AMOR:OTU_36827;size=111	1	Main genome;Bacteria;Bacteria (superkingdom);Proteobacteria (superphylum);Proteobacteria;Alphaproteobacteria;Rhodospirillales;Rhodospirillaceae
AMOR:OTU_4121;size=542	1	Main genome;Bacteria;Bacteria (superkingdom);PVC group (Planctobacteria);Planctomycetes;Phycisphaerae;Phycisphaerales;Unknown Phycisphaerales family 4
AMOR:OTU_60294;size=1	1	Main genome;Bacteria;Bacteria (superkingdom);PVC group (Planctobacteria);Planctomycetes;Pla3 lineage
AMOR:OTU_39099;size=1	1	Main genome;Bacteria;Bacteria (superkingdom);FCB group;Ca. Latescibacteria (WS3);Ca. Latescibacter class incertae sedis;Ca. Latescibacter order incertae sedis;Ca. Latescibacter family incertae sedis;Unknown Ca. Latescibacter family incertae sedis genus 61
AMOR:OTU_29320;size=1	1	Main genome;Bacteria;Bacteria (superkingdom);Terrabacteria;Chloroflexi;Chloroflexi Subdivision 5 (SAR202)
AMOR:OTU_61875;size=1	1	Main genome;Bacteria;Bacteria (superkingdom);PVC group (Planctobacteria);Planctomycetes;Planctomycetacia;Brocadiales;Brocadiaceae;Candidatus Scalindua
AMOR:OTU_62528;size=1	1	Main genome;Bacteria;Bacteria (superkingdom);Proteobacteria (superphylum);Proteobacteria;Gammaproteobacteria;Xanthomonadales;Woeseiaceae
AMOR:OTU_41474;size=11	1	Main genome;Bacteria;Bacteria (superkingdom);Atribacteria (superphylum);Ca. Atribacteria
AMOR:OTU_1124;size=868	1	Main genome;Bacteria;Bacteria (superkingdom);Epsilonbacteraeota (superphylum);Epsilonbacteraeota;Campylobacteria;Campylobacterales;Thiovulaceae;Sulfurimonas
AMOR:OTU_23565;size=7	1	Main genome;Bacteria;Bacteria (superkingdom);Acidobacteria (superphylum);Acidobacteria;Acidobacteria group 2
AMOR:OTU_12818;size=6	1	Main genome;Bacteria;Bacteria (superkingdom);Proteobacteria (superphylum);Proteobacteria;Deltaproteobacteria;NB1-j
AMOR:OTU_50516;size=3	1	Main genome;Bacteria;Bacteria (superkingdom);PVC group (Planctobacteria);Chlamydiae;Chlamydiia;Chlamydiales;Parachlamydiaceae;Unknown Parachlamydiaceae genus 1
AMOR:OTU_27217;size=1	1	Main genome;Bacteria;Bacteria (superkingdom);PVC group (Planctobacteria);Planctomycetes;Planctomycetacia;Planctomycetales;Unknown Planctomycetales family 131
AMOR:OTU_49017;size=2	1	Main genome;Archaea;Archaea (superkingdom);TACK;Thaumarchaeota;Nitrososphaeria;Ca. Nitrosopumilales
AMOR:OTU_8785;size=62	1	Main genome;Bacteria;Bacteria (superkingdom);Proteobacteria (superphylum);Proteobacteria;Betaproteobacteria;Nitrosomonadales;Gallionellaceae
AMOR:OTU_7540;size=17	1	Main genome;Bacteria;Bacteria (superkingdom);Proteobacteria (superphylum);Proteobacteria;Deltaproteobacteria;Bradymonadales
AMOR:OTU_53530;size=7	1	Main genome;Bacteria;Bacteria (superkingdom);Proteobacteria (superphylum);Proteobacteria;Alphaproteobacteria;Rhodospirillales;Unknown Rhodospirillales family 96
AMOR:OTU_33781;size=110	1	Main genome;Bacteria;Bacteria (superkingdom);Acidobacteria (superphylum);Acidobacteria;Acidobacteria group 13
AMOR:OTU_27484;size=2	1	Main genome;Bacteria;Bacteria (superkingdom);Proteobacteria (superphylum);Proteobacteria;Deltaproteobacteria;Bdellovibrionales;Bacteriovoracaceae;Unknown Bacteriovoracaceae genus 24
AMOR:OTU_50445;size=1	1	Main genome;Bacteria;Bacteria (superkingdom);PVC group (Planctobacteria);Planctomycetes;Phycisphaerae;Phycisphaerales;ODP1230B30.02 sediment group
AMOR:OTU_28114;size=36	1	Main genome;Bacteria;Bacteria (superkingdom);PVC group (Planctobacteria);Ca. Omnitrophica (OP3)
AMOR:OTU_28448;size=1	1	Main genome;Bacteria;Bacteria (superkingdom);CPR;Ca. Peregrinibacteria;Candidatus Peribacteria
AMOR:OTU_42651;size=127	1	Main genome;Bacteria;Bacteria (superkingdom);Proteobacteria (superphylum);Proteobacteria;Alphaproteobacteria;S26-47
AMOR:OTU_3968;size=60	1	Main genome;Archaea;Archaea (superkingdom);DPANN;Ca. Woesearchaeota;Unknown Ca. Woesearchaeota class 49
AMOR:OTU_53454;size=1	1	Main genome;Archaea;Archaea (superkingdom);TACK;Thaumarchaeota;Nitrososphaeria;Ca. Nitrosopumilales
AMOR:OTU_23238;size=3	1	Main genome;Bacteria;Bacteria (superkingdom);FCB group;Ca. Latescibacteria (WS3)
AMOR:OTU_51580;size=1	1	Main genome;Bacteria;Bacteria (superkingdom);FCB group;Gemmatimonadetes;Gemmatimonadetes (class);Gemmatimonadales;Gemmatimonadaceae
AMOR:OTU_46886;size=1	1	Main genome;Bacteria;Bacteria (superkingdom);Proteobacteria (superphylum);Proteobacteria;Alphaproteobacteria;Rhodospirillales;Rhodospirillaceae
AMOR:OTU_51158;size=4	1	Main genome;Archaea;Archaea (superkingdom);Asgaard;Ca. Lokiarchaeota
AMOR:OTU_10558;size=35	1	Main genome;Bacteria;Bacteria (superkingdom);Proteobacteria (superphylum);Proteobacteria;Gammaproteobacteria;Vibrionales;Vibrionaceae;Vibrio
AMOR:OTU_13085;size=5	1	Main genome;Bacteria;Bacteria (superkingdom);Terrabacteria;Actinobacteria;Thermoleophilia;Solirubrobacterales;Elev-16S-1332
AMOR:OTU_45981;size=1	1	Main genome;Bacteria;Bacteria (superkingdom);Proteobacteria (superphylum);Proteobacteria;Alphaproteobacteria;Rhodospirillales;Unknown Rhodospirillales family 313
AMOR:OTU_43995;size=1	1	Main genome;Bacteria;Bacteria (superkingdom);Epsilonbacteraeota (superphylum);Epsilonbacteraeota;Desulfurellia;Desulfurellales;H16
AMOR:OTU_26372;size=4	1	Main genome;Bacteria;Bacteria (superkingdom);PVC group (Planctobacteria);Planctomycetes;Planctomycetacia;Planctomycetales;Planctomycetaceae;Unknown Planctomycetaceae genus 126
AMOR:OTU_45994;size=3	1	Main genome;Archaea;Archaea (superkingdom);TACK;Thaumarchaeota;Nitrososphaeria;Ca. Nitrosopumilales
AMOR:OTU_59335;size=1	1	Main genome;Bacteria;Bacteria (superkingdom);Acidobacteria (superphylum);Acidobacteria;Acidobacteria group 17
AMOR:OTU_38582;size=1	1	Main genome;Archaea;Archaea (superkingdom);DPANN;Ca. Woesearchaeota;Pacearchaeota
AMOR:OTU_34764;size=2	1	Main genome;Bacteria;Bacteria (superkingdom);Ca. Hydrogenedentes (superphylum);Ca. Hydrogenedentes (NKB19)
AMOR:OTU_14358;size=24	1	Main genome;Bacteria;Bacteria (superkingdom)
AMOR:OTU_57113;size=2	1	Main genome;Bacteria;Bacteria (superkingdom);Proteobacteria (superphylum);Proteobacteria;Alphaproteobacteria;Rhodospirillales;Unknown Rhodospirillales family 195
AMOR:OTU_56106;size=5	1	Main genome;Archaea;Archaea (superkingdom);DPANN;Ca. Woesearchaeota;Pacearchaeota
AMOR:OTU_28711;size=4	1	Main genome;Bacteria;Bacteria (superkingdom);Proteobacteria (superphylum);Proteobacteria;Alphaproteobacteria;Rhodospirillales;Unknown Rhodospirillales family 130
AMOR:OTU_3511;size=146	1	Main genome;Bacteria;Bacteria (superkingdom);Terrabacteria;Chloroflexi;Dehalococcoidia (subdiv. 6);GIF3
AMOR:OTU_57374;size=1	1	Main genome;Bacteria;Bacteria (superkingdom);CPR;Ca. Peregrinibacteria;Candidatus Peribacteria
AMOR:OTU_16649;size=4	1	Main genome;Bacteria;Bacteria (superkingdom);PVC group (Planctobacteria);Planctomycetes;Phycisphaerae;MSBL9
AMOR:OTU_5162;size=37	1	Main genome;Bacteria;Bacteria (superkingdom);Proteobacteria (superphylum);Proteobacteria;Deltaproteobacteria;Oligoflexales;Unknown Oligoflexales family 14
AMOR:OTU_61043;size=13	1	Main genome;Bacteria;Bacteria (superkingdom);Proteobacteria (superphylum);Proteobacteria;Alphaproteobacteria;Rhodobacterales;Rhodobacteraceae;Albirhodobacter
AMOR:OTU_2231;size=1344	1	Main genome;Bacteria;Bacteria (superkingdom);FCB group;Ca. Latescibacteria (WS3);Ca. Latescibacter class incertae sedis;Ca. Latescibacter order incertae sedis;Ca. Latescibacter family incertae sedis;Ca. Latescibacter
AMOR:OTU_57809;size=7	1	Main genome;Bacteria;Bacteria (superkingdom);Proteobacteria (superphylum);Proteobacteria;Deltaproteobacteria;NB1-j
AMOR:OTU_18281;size=3	1	Main genome;Bacteria;Bacteria (superkingdom);Terrabacteria;Firmicutes;Clostridia;Clostridiales;Family XI (Clostridiales);Anaerococcus
AMOR:OTU_55039;size=1	1	Main genome;Bacteria;Bacteria (superkingdom);Proteobacteria (superphylum);Proteobacteria;Deltaproteobacteria;NB1-j
AMOR:OTU_5741;size=76	1	Main genome;Bacteria;Bacteria (superkingdom);Proteobacteria (superphylum);Proteobacteria;Gammaproteobacteria
AMOR:OTU_8248;size=19	1	Main genome;Bacteria;Bacteria (superkingdom);FCB group;Ca. Latescibacteria (WS3);Unknown Ca. Latescibacteria (WS3) class 10
AMOR:OTU_20434;size=13	1	Main genome;Bacteria;Bacteria (superkingdom);Terrabacteria;Chloroflexi;Dehalococcoidia (subdiv. 6);Sh765B-AG-111
AMOR:OTU_43878;size=18	1	Main genome;Bacteria;Bacteria (superkingdom);Proteobacteria (superphylum);Proteobacteria;Gammaproteobacteria;Xanthomonadales;Woeseiaceae
AMOR:OTU_47316;size=4	1	Main genome;Bacteria;Bacteria (superkingdom);SBR1093
AMOR:OTU_50408;size=1	1	Main genome;Bacteria;Bacteria (superkingdom);PVC group (Planctobacteria);Lentisphaerae;Lentisphaeria;Victivallales
AMOR:OTU_3490;size=138	1	Main genome;Bacteria;Bacteria (superkingdom);PVC group (Planctobacteria);Planctomycetes;OM190
AMOR:OTU_18378;size=2	1	Main genome;Bacteria;Bacteria (superkingdom);Proteobacteria (superphylum);Proteobacteria;Gammaproteobacteria;Legionellales;Legionellaceae
AMOR:OTU_48416;size=1	1	Main genome;Bacteria;Bacteria (superkingdom);PVC group (Planctobacteria);Planctomycetes;Phycisphaerae;MSBL9
AMOR:OTU_56269;size=1	1	Main genome;Bacteria;Bacteria (superkingdom);Acidobacteria (superphylum);Acidobacteria;Acidobacteria group 2
AMOR:OTU_34294;size=3	1	Main genome;Bacteria;Bacteria (superkingdom);Proteobacteria (superphylum);Proteobacteria;Deltaproteobacteria;NB1-j
AMOR:OTU_60405;size=2	1	Main genome;Bacteria;Bacteria (superkingdom);Terrabacteria;Chloroflexi;Chloroflexi Subdivision 5 (SAR202)
AMOR:OTU_12451;size=6	1	Main genome;Bacteria;Bacteria (superkingdom);Proteobacteria (superphylum);Proteobacteria;Alphaproteobacteria;Rhodospirillales;Unknown Rhodospirillales family 97
AMOR:OTU_57345;size=4	1	Main genome;Bacteria;Bacteria (superkingdom);Terrabacteria;Chloroflexi;Chloroflexi Subdivision 5 (SAR202)
AMOR:OTU_9933;size=12	1	Main genome;Bacteria;Bacteria (superkingdom);Terrabacteria;Firmicutes;Bacilli;Bacillales;Unknown Bacillales family 2
AMOR:OTU_31259;size=26	1	Main genome;Bacteria;Bacteria (superkingdom);Ca. Hydrogenedentes (superphylum);Ca. Hydrogenedentes (NKB19)
AMOR:OTU_35802;size=1	1	Main genome;Archaea;Archaea (superkingdom);DPANN;Ca. Woesearchaeota;Unknown Ca. Woesearchaeota class 575
AMOR:OTU_9919;size=25	1	Main genome;Bacteria;Bacteria (superkingdom);PVC group (Planctobacteria);Verrucomicrobia;OPB35 soil group
AMOR:OTU_1509;size=438	1	Main genome;Bacteria;Bacteria (superkingdom);Acidobacteria (superphylum);Acidobacteria;Acidobacteria group 15
AMOR:OTU_47827;size=1	1	Main genome;Bacteria;Bacteria (superkingdom);PVC group (Planctobacteria);Planctomycetes;Phycisphaerae;MSBL9
AMOR:OTU_43109;size=2	1	Main genome;Bacteria;Bacteria (superkingdom);Proteobacteria (superphylum);Proteobacteria;Deltaproteobacteria;NB1-j
AMOR:OTU_30783;size=11	1	Main genome;Bacteria;Bacteria (superkingdom);Terrabacteria;Chloroflexi;Dehalococcoidia (subdiv. 6)
AMOR:OTU_5583;size=38	1	Main genome;Bacteria;Bacteria (superkingdom);PVC group (Planctobacteria);Planctomycetes;OM190
AMOR:OTU_47073;size=5	1	Main genome;Bacteria;Bacteria (superkingdom);Terrabacteria;Chloroflexi;S085
AMOR:OTU_63536;size=1	1	Main genome;Bacteria;Bacteria (superkingdom);Acidobacteria (superphylum);Acidobacteria;Acidobacteria group 2
AMOR:OTU_4427;size=50	1	Main genome;Bacteria;Bacteria (superkingdom);Terrabacteria;Chloroflexi;Dehalococcoidia (subdiv. 6);Sh765B-AG-111
AMOR:OTU_24336;size=39	1	Main genome;Bacteria;Bacteria (superkingdom);Terrabacteria;Chloroflexi;Chloroflexi Subdivision 5 (SAR202)
AMOR:OTU_63636;size=8	1	Main genome;Bacteria;Bacteria (superkingdom);Acidobacteria (superphylum);Acidobacteria;Acidobacteria group 13
AMOR:OTU_31803;size=16	1	Main genome;Bacteria;Bacteria (superkingdom);FCB group;Gemmatimonadetes;MD2902-B12
AMOR:OTU_60579;size=1	1	Main genome;Bacteria;Bacteria (superkingdom);FCB group;Bacteroidetes;Flavobacteriia;Flavobacteriales;Flavobacteriaceae;Maribacter;Unknown Maribacter species 1
AMOR:OTU_29496;size=1	1	Main genome;Bacteria;Bacteria (superkingdom);PVC group (Planctobacteria);Planctomycetes;Phycisphaerae;MSBL9
AMOR:OTU_32233;size=1	1	Main genome;Bacteria;Bacteria (superkingdom);PVC group (Planctobacteria);Planctomycetes;Phycisphaerae;mle1-8
AMOR:OTU_18803;size=58	1	Main genome;Archaea;Archaea (superkingdom);DPANN;Ca. Woesearchaeota;Pacearchaeota
AMOR:OTU_58471;size=1	1	Main genome;Bacteria;Bacteria (superkingdom);Terrabacteria;Actinobacteria;Thermoleophilia;Solirubrobacterales;Elev-16S-1332
AMOR:OTU_58106;size=2	1	Main genome;Bacteria;Bacteria (superkingdom);Proteobacteria (superphylum);Proteobacteria;Gammaproteobacteria;E01-9C-26 marine group
AMOR:OTU_11990;size=4	1	Main genome;Bacteria;Bacteria (superkingdom);Proteobacteria (superphylum);Proteobacteria;Deltaproteobacteria;Myxococcales;P3OB-42
AMOR:OTU_20015;size=4	1	Main genome;Archaea;Archaea (superkingdom);TACK;Thaumarchaeota;Nitrososphaeria;Ca. Nitrosopumilales
AMOR:OTU_62450;size=1	1	Main genome;Bacteria;Bacteria (superkingdom);PVC group (Planctobacteria);Planctomycetes;Planctomycetacia;Planctomycetales;Planctomycetaceae;Unknown Planctomycetaceae genus 421
AMOR:OTU_5970;size=148	1	Main genome;Bacteria;Bacteria (superkingdom);FCB group;Ca. Zixibacteria (RBG-1)
AMOR:OTU_10008;size=524	1	Main genome;Bacteria;Bacteria (superkingdom);Proteobacteria (superphylum);Proteobacteria;Gammaproteobacteria;Xanthomonadales;Woeseiaceae
AMOR:OTU_35513;size=10	1	Main genome;Bacteria;Bacteria (superkingdom);Spirochaetes (superphylum);Spirochaetes;Spirochaetia;Spirochaetales;Spirochaetaceae;Spirochaeta
AMOR:OTU_49653;size=12	1	Main genome;Bacteria;Bacteria (superkingdom);PVC group (Planctobacteria);Planctomycetes;Phycisphaerae;C86
AMOR:OTU_24394;size=14	1	Main genome;Bacteria;Bacteria (superkingdom);Proteobacteria (superphylum);Proteobacteria;Gammaproteobacteria;Oceanospirillales;OM182 clade
AMOR:OTU_37550;size=2	1	Main genome;Bacteria;Bacteria (superkingdom);Terrabacteria;Actinobacteria;Acidimicrobiia;Acidimicrobiales;OM1 clade
AMOR:OTU_30035;size=1	1	Main genome;Bacteria;Bacteria (superkingdom);Proteobacteria (superphylum);Proteobacteria;Deltaproteobacteria;Oligoflexales;0319-6G20
AMOR:OTU_4031;size=45	1	Main genome;Bacteria;Bacteria (superkingdom);Terrabacteria;Cyanobacteria;ML635J-21
AMOR:OTU_49423;size=3	1	Main genome;Bacteria;Bacteria (superkingdom);Proteobacteria (superphylum);Proteobacteria;Alphaproteobacteria;S26-47
AMOR:OTU_42872;size=24	1	Main genome;Bacteria;Bacteria (superkingdom);Terrabacteria;Chloroflexi;Chloroflexi Subdivision 5 (SAR202)
AMOR:OTU_1180;size=5213	1	Main genome;Bacteria;Bacteria (superkingdom);Terrabacteria;Chloroflexi;JG30-KF-CM66
AMOR:OTU_16285;size=63	1	Main genome;Bacteria;Bacteria (superkingdom);FCB group;Gemmatimonadetes;BD2-11 terrestrial group
AMOR:OTU_33203;size=32	1	Main genome;Bacteria;Bacteria (superkingdom);Proteobacteria (superphylum);Proteobacteria;Deltaproteobacteria;Desulfobacterales;Desulfobacteraceae;SEEP-SRB1
AMOR:OTU_7703;size=38	1	Main genome;Bacteria;Bacteria (superkingdom);PVC group (Planctobacteria);Planctomycetes
AMOR:OTU_54174;size=20	1	Main genome;Archaea;Archaea (superkingdom);DPANN;Ca. Woesearchaeota;Pacearchaeota
AMOR:OTU_26258;size=2	1	Main genome;Bacteria;Bacteria (superkingdom);Terrabacteria;Chloroflexi;Chloroflexi Subdivision 5 (SAR202)
AMOR:OTU_4557;size=183	1	Main genome;Bacteria;Bacteria (superkingdom);Spirochaetes (superphylum);Spirochaetes;Spirochaetia;Leptospiriales;Unknown Leptospiriales family 2
AMOR:OTU_25732;size=1	1	Main genome;Bacteria;Bacteria (superkingdom);Proteobacteria (superphylum);Proteobacteria;Alphaproteobacteria;Rhizobiales;Methylobacteriaceae;Methylobacterium
AMOR:OTU_40644;size=5	1	Main genome;Archaea;Archaea (superkingdom);DPANN;Ca. Woesearchaeota;Pacearchaeota
AMOR:OTU_24323;size=241	1	Main genome;Bacteria;Bacteria (superkingdom);Terrabacteria;Actinobacteria;Acidimicrobiia;Acidimicrobiales;OM1 clade
AMOR:OTU_52637;size=3	1	Main genome;Bacteria;Bacteria (superkingdom);Elusimicrobia (superphylum);Elusimicrobia;Elusimicrobia (class);Lineage IIc
AMOR:OTU_57306;size=13	1	Main genome;Bacteria;Bacteria (superkingdom);Proteobacteria (superphylum);Proteobacteria;Gammaproteobacteria;Alteromonadales;Colwelliaceae;Colwellia
AMOR:OTU_33342;size=2	1	Main genome;Bacteria;Bacteria (superkingdom);FCB group;Marinimicrobia (SAR406 clade)
AMOR:OTU_50658;size=2	1	No hits
AMOR:OTU_6345;size=34	1	Main genome;Bacteria;Bacteria (superkingdom);PVC group (Planctobacteria);Planctomycetes;OM190
AMOR:OTU_36721;size=3	1	Main genome;Archaea;Archaea (superkingdom);DPANN;Ca. Diapherotrites;Unknown Ca. Diapherotrites class 25
AMOR:OTU_24435;size=3	1	Main genome;Archaea;Archaea (superkingdom);TACK;Thaumarchaeota;Nitrososphaeria;Ca. Nitrosopumilales
AMOR:OTU_7959;size=114	1	Main genome;Bacteria;Bacteria (superkingdom);Terrabacteria;Chloroflexi;Chloroflexi Subdivision 10;KD4-96
AMOR:OTU_31329;size=2	1	Main genome;Bacteria;Bacteria (superkingdom);Ca. Dependentiae (superphylum);Ca. Dependentiae (TM6)
AMOR:OTU_50274;size=9	1	Main genome;Archaea;Archaea (superkingdom);TACK;Thaumarchaeota;Nitrososphaeria;Ca. Nitrosopumilales;Ca. Nitrosopumilus family incertae sedis;Ca. Nitrosopumilus
AMOR:OTU_9680;size=33	1	Main genome;Bacteria;Bacteria (superkingdom);PVC group (Planctobacteria);Ca. Omnitrophica (OP3)
AMOR:OTU_37271;size=1	1	Main genome;Bacteria;Bacteria (superkingdom);Terrabacteria;Chloroflexi;Dehalococcoidia (subdiv. 6);vadinBA26
AMOR:OTU_25982;size=22	1	Main genome;Bacteria;Bacteria (superkingdom);Nitrospinae Tectomicrobia group;Nitrospinae;MD2898-B26
AMOR:OTU_18530;size=124	1	Main genome;Bacteria;Bacteria (superkingdom);Acidobacteria (superphylum);Acidobacteria;Acidobacteria group 2
AMOR:OTU_47167;size=1	1	Main genome;Bacteria;Bacteria (superkingdom);Terrabacteria;Chloroflexi;Chloroflexi Subdivision 5 (SAR202)
AMOR:OTU_7122;size=58	1	Main genome;Archaea;Archaea (superkingdom);DPANN;Ca. Woesearchaeota;Pacearchaeota
AMOR:OTU_21309;size=19	1	Main genome;Bacteria;Bacteria (superkingdom);Proteobacteria (superphylum);Proteobacteria;Alphaproteobacteria;Rhodospirillales;Rhodospirillaceae
AMOR:OTU_48807;size=1	1	Main genome;Bacteria;Bacteria (superkingdom);PVC group (Planctobacteria);Planctomycetes;Phycisphaerae;S-70
AMOR:OTU_26701;size=1	1	Main genome;Bacteria;Bacteria (superkingdom);FCB group;Bacteroidetes;Flavobacteriia;Flavobacteriales;Cryomorphaceae
AMOR:OTU_44449;size=4	1	Main genome;Bacteria;Bacteria (superkingdom);Proteobacteria (superphylum);Proteobacteria;Alphaproteobacteria;Rhodospirillales;Rhodospirillaceae
AMOR:OTU_42889;size=5	1	Main genome;Bacteria;Bacteria (superkingdom);Proteobacteria (superphylum);Proteobacteria;Deltaproteobacteria;NB1-j
AMOR:OTU_38851;size=2	1	Main genome;Bacteria;Bacteria (superkingdom);Terrabacteria;Chloroflexi;Chloroflexi Subdivision 13
AMOR:OTU_56885;size=2	1	Main genome;Bacteria;Bacteria (superkingdom);Nitrospirae (superphylum);Nitrospirae;Nitrospira;Nitrospirales;Nitrospiraceae;Nitrospira (Nitrospiraceae)
AMOR:OTU_27216;size=1	1	Main genome;Bacteria;Bacteria (superkingdom);Proteobacteria (superphylum);Proteobacteria;Alphaproteobacteria;Rhizobiales;Rhodobiaceae
AMOR:OTU_13663;size=12	1	Main genome;Bacteria;Bacteria (superkingdom)
AMOR:OTU_17236;size=2	1	No hits
AMOR:OTU_26922;size=1	1	Main genome;Bacteria;Bacteria (superkingdom);Acidobacteria (superphylum);Acidobacteria;Acidobacteria clade RB25;Acidobacteria group 22
AMOR:OTU_59490;size=3	1	Main genome;Bacteria;Bacteria (superkingdom);DTB120
AMOR:OTU_47667;size=1	1	Main genome;Bacteria;Bacteria (superkingdom);Proteobacteria (superphylum);Proteobacteria;Alphaproteobacteria;Rhodospirillales;Rhodospirillaceae
AMOR:OTU_51951;size=1	1	Main genome;Bacteria;Bacteria (superkingdom);Terrabacteria;Chloroflexi;Chloroflexi Subdivision 8 (TK10)
AMOR:OTU_60128;size=1	1	Main genome;Bacteria;Bacteria (superkingdom);FCB group;Bacteroidetes;Cytophagia;Cytophagales
AMOR:OTU_54508;size=1	1	Main genome;Bacteria;Bacteria (superkingdom);PVC group (Planctobacteria);Chlamydiae;Chlamydiia;Chlamydiales;Unknown Chlamydiales family 45
AMOR:OTU_4343;size=33	1	Main genome;Bacteria;Bacteria (superkingdom);Terrabacteria;Chloroflexi;Dehalococcoidia (subdiv. 6);vadinBA26
AMOR:OTU_43172;size=1	1	No hits
AMOR:OTU_56277;size=87	1	Main genome;Bacteria;Bacteria (superkingdom);Proteobacteria (superphylum);Proteobacteria;Gammaproteobacteria;Xanthomonadales
AMOR:OTU_35189;size=2	1	Main genome;Bacteria;Bacteria (superkingdom);Proteobacteria (superphylum);Proteobacteria;Betaproteobacteria;Neisseriales;Neisseriaceae;Neisseria
AMOR:OTU_22076;size=1	1	Main genome;Bacteria;Bacteria (superkingdom);Ca. Dependentiae (superphylum);Ca. Dependentiae (TM6)
AMOR:OTU_48113;size=18	1	Main genome;Bacteria;Bacteria (superkingdom);Terrabacteria;Chloroflexi;JG30-KF-CM66
AMOR:OTU_8882;size=63	1	Main genome;Bacteria;Bacteria (superkingdom);PVC group (Planctobacteria);Planctomycetes;Planctomycetacia;Planctomycetales;Planctomycetaceae;Pir4 lineage
AMOR:OTU_21600;size=1	1	Main genome;Bacteria;Bacteria (superkingdom);Terrabacteria;Actinobacteria;Acidimicrobiia;Acidimicrobiales;OM1 clade
AMOR:OTU_43001;size=3	1	Main genome;Bacteria;Bacteria (superkingdom);FCB group;Gemmatimonadetes;Gemmatimonadetes (class);Gemmatimonadales;Gemmatimonadaceae
AMOR:OTU_61897;size=1	1	Main genome;Bacteria;Bacteria (superkingdom);Acidobacteria (superphylum);Acidobacteria;Acidobacteria group 2
AMOR:OTU_7745;size=19	1	Main genome;Bacteria;Bacteria (superkingdom);Terrabacteria;Firmicutes;Clostridia;Clostridiales;Peptococcaceae
AMOR:OTU_15884;size=3	1	No hits
AMOR:OTU_11833;size=84	1	Main genome;Bacteria;Bacteria (superkingdom);Nitrospinae Tectomicrobia group;Nitrospinae;Nitrospinia;Nitrospinales;Nitrospinaceae;Nitrospina
AMOR:OTU_52257;size=1	1	Main genome;Bacteria;Bacteria (superkingdom);PVC group (Planctobacteria);Planctomycetes;Planctomycetacia;Planctomycetales;Planctomycetaceae;Unknown Planctomycetaceae genus 362
AMOR:OTU_40111;size=2	1	No hits
AMOR:OTU_49795;size=2	1	Main genome;Bacteria;Bacteria (superkingdom);PVC group (Planctobacteria);Planctomycetes;Phycisphaerae;MSBL9
AMOR:OTU_11484;size=9	1	Main genome;Bacteria;Bacteria (superkingdom);PVC group (Planctobacteria);Planctomycetes;Pla3 lineage
AMOR:OTU_14118;size=3	1	Main genome;Archaea;Archaea (superkingdom);Euryarchaeota (superphylum);Euryarchaeota;Thermoplasmata;CCA47
AMOR:OTU_50891;size=6	1	Main genome;Bacteria;Bacteria (superkingdom);PVC group (Planctobacteria);Planctomycetes;Phycisphaerae;Phycisphaerales;Unknown Phycisphaerales family 139
AMOR:OTU_51969;size=1	1	Main genome;Bacteria;Bacteria (superkingdom);Proteobacteria (superphylum);Proteobacteria;Alphaproteobacteria;Rhizobiales;Hyphomicrobiaceae
AMOR:OTU_29315;size=6	1	Main genome;Bacteria;Bacteria (superkingdom);Halanaerobiales superphylum inceratae sedis;Halanaerobiales phylum incertae sedis;Halanaerobiales class incertae sedis;Halanaerobiales;ODP1230B8.23
AMOR:OTU_16774;size=3	1	Main genome;Bacteria;Bacteria (superkingdom);Terrabacteria;Chloroflexi;Chloroflexi Subdivision 5 (SAR202)
AMOR:OTU_22369;size=1	1	Main genome;Bacteria;Bacteria (superkingdom);Elusimicrobia (superphylum);Elusimicrobia;Elusimicrobia (class);Unknown Elusimicrobia (class) order 96
AMOR:OTU_53608;size=1	1	Main genome;Archaea;Archaea (superkingdom);DPANN;Ca. Woesearchaeota;Pacearchaeota
AMOR:OTU_27138;size=1	1	Main genome;Bacteria;Bacteria (superkingdom);PVC group (Planctobacteria);Planctomycetes;Planctomycetacia;Planctomycetales;Planctomycetaceae;Unknown Planctomycetaceae genus 246
AMOR:OTU_57141;size=1	1	Main genome;Bacteria;Bacteria (superkingdom);Acidobacteria (superphylum);Acidobacteria;Subgroup 6
AMOR:OTU_17206;size=2	1	Main genome;Bacteria;Bacteria (superkingdom);PVC group (Planctobacteria);Chlamydiae;LD1-PA32
AMOR:OTU_62712;size=1	1	Main genome;Bacteria;Bacteria (superkingdom);PVC group (Planctobacteria);Planctomycetes;Phycisphaerae;Phycisphaerales;Phycisphaeraceae;Urania-1B-19 marine sediment group
AMOR:OTU_30407;size=9	1	Main genome;Bacteria;Bacteria (superkingdom);Terrabacteria;Chloroflexi;Chloroflexi Subdivision 5 (SAR202)
AMOR:OTU_48133;size=2	1	Main genome;Bacteria;Bacteria (superkingdom);Terrabacteria;Chloroflexi;S085
AMOR:OTU_4679;size=40	1	Main genome;Bacteria;Bacteria (superkingdom);Epsilonbacteraeota (superphylum);Epsilonbacteraeota;Desulfurellia;Desulfurellales
AMOR:OTU_29507;size=2	1	Main genome;Bacteria;Bacteria (superkingdom);FCB group;Fibrobacteres;Chitinivibrionia;possible order 07
AMOR:OTU_52338;size=3	1	Main genome;Archaea;Archaea (superkingdom);TACK;Thaumarchaeota;Nitrososphaeria;Ca. Nitrosopumilales;Ca. Nitrosopumilus family incertae sedis;Ca. Nitrosopumilus
AMOR:OTU_46342;size=4	1	Main genome;Bacteria;Bacteria (superkingdom);Terrabacteria;Chloroflexi;Chloroflexi Subdivision 5 (SAR202)
AMOR:OTU_34774;size=1	1	Main genome;Bacteria;Bacteria (superkingdom);Proteobacteria (superphylum);Proteobacteria;Deltaproteobacteria;Myxococcales;Haliangiaceae;Haliangium
AMOR:OTU_51806;size=11	1	Main genome;Bacteria;Bacteria (superkingdom);Terrabacteria;Actinobacteria;Thermoleophilia;Solirubrobacterales;Elev-16S-1332
AMOR:OTU_50496;size=1	1	Main genome;Bacteria;Bacteria (superkingdom);Nitrospinae Tectomicrobia group;Nitrospinae;MD2898-B26
AMOR:OTU_9163;size=20	1	Main genome;Bacteria;Bacteria (superkingdom);PVC group (Planctobacteria);Ca. Omnitrophica (OP3)
AMOR:OTU_31080;size=1	1	Main genome;Bacteria;Bacteria (superkingdom);Terrabacteria;Chloroflexi;Unknown Chloroflexi class 6
AMOR:OTU_28630;size=1	1	Main genome;Bacteria;Bacteria (superkingdom);PVC group (Planctobacteria);Planctomycetes;Planctomycetacia;Brocadiales;Brocadiaceae;Unknown Brocadiaceae genus 150
AMOR:OTU_4119;size=177	1	Main genome;Bacteria;Bacteria (superkingdom);Terrabacteria;Chloroflexi;Chloroflexi Subdivision 2
AMOR:OTU_27604;size=3	1	Main genome;Bacteria;Bacteria (superkingdom);Proteobacteria (superphylum);Proteobacteria;Alphaproteobacteria;Rhodospirillales;Rhodospirillaceae
AMOR:OTU_52345;size=1	1	Main genome;Bacteria;Bacteria (superkingdom);Proteobacteria (superphylum);Proteobacteria;Deltaproteobacteria;Desulfobacterales;Desulfobacteraceae
AMOR:OTU_1289;size=505	1	Main genome;Bacteria;Bacteria (superkingdom);Spirochaetes (superphylum);Spirochaetes;Spirochaetia;Spirochaetales;Unknown Spirochaetales family 5
AMOR:OTU_737;size=5192	1	Main genome;Bacteria;Bacteria (superkingdom);Epsilonbacteraeota (superphylum);Epsilonbacteraeota;Desulfurellia;Desulfurellales;Unknown Desulfurellales family 2
AMOR:OTU_14474;size=2	1	Main genome;Archaea;Archaea (superkingdom);DPANN;Ca. Woesearchaeota;Unknown Ca. Woesearchaeota class 354
AMOR:OTU_63066;size=1	1	Main genome;Archaea;Archaea (superkingdom);TACK;Thaumarchaeota;Nitrososphaeria;Ca. Nitrosopumilales
AMOR:OTU_44957;size=4	1	No hits
AMOR:OTU_50930;size=1	1	Main genome;Archaea;Archaea (superkingdom);DPANN;Ca. Woesearchaeota;Pacearchaeota
AMOR:OTU_55581;size=3	1	Main genome;Bacteria;Bacteria (superkingdom);Terrabacteria;Actinobacteria;Actinobacteria (class);Propionibacteriales;Nocardioidaceae;Nocardioides
AMOR:OTU_10734;size=13	1	Main genome;Bacteria;Bacteria (superkingdom);PVC group (Planctobacteria);Planctomycetes;Phycisphaerae;CCM11a
AMOR:OTU_27013;size=6	1	Main genome;Bacteria;Bacteria (superkingdom);Proteobacteria (superphylum);Proteobacteria;Gammaproteobacteria;Xanthomonadales;Woeseiaceae
AMOR:OTU_19193;size=28	1	Main genome;Bacteria;Bacteria (superkingdom);Proteobacteria (superphylum);Proteobacteria;Gammaproteobacteria
AMOR:OTU_54592;size=1	1	Main genome;Archaea;Archaea (superkingdom);DPANN;Ca. Woesearchaeota;Unknown Ca. Woesearchaeota class 724
AMOR:OTU_58075;size=2	1	Main genome;Bacteria;Bacteria (superkingdom);Proteobacteria (superphylum);Proteobacteria;Alphaproteobacteria;Rhodospirillales;Rhodospirillaceae;AEGEAN-169 marine group
AMOR:OTU_60554;size=1	1	Main genome;Bacteria;Bacteria (superkingdom);Terrabacteria;Chloroflexi;Dehalococcoidia (subdiv. 6);vadinBA26
AMOR:OTU_34728;size=1	1	Main genome;Bacteria;Bacteria (superkingdom);FCB group;Gemmatimonadetes;BD2-11 terrestrial group
AMOR:OTU_37219;size=1	1	Main genome;Bacteria;Bacteria (superkingdom);Proteobacteria (superphylum);Proteobacteria;Gammaproteobacteria;Legionellales;Unknown Legionellales family 79
AMOR:OTU_52119;size=1	1	Main genome;Bacteria;Bacteria (superkingdom);Terrabacteria;Actinobacteria;Thermoleophilia;Gaiellales
AMOR:OTU_7130;size=13	1	Main genome;Bacteria;Bacteria (superkingdom);BCR1 (superphylum);BRC1
AMOR:OTU_62538;size=1	1	Main genome;Bacteria;Bacteria (superkingdom);PVC group (Planctobacteria);Planctomycetes;Unknown Planctomycetes class 153
AMOR:OTU_34861;size=14	1	Main genome;Bacteria;Bacteria (superkingdom);Proteobacteria (superphylum);Proteobacteria;Alphaproteobacteria;Rhodospirillales;Rhodospirillaceae
AMOR:OTU_4010;size=495	1	Main genome;Bacteria;Bacteria (superkingdom);Terrabacteria;Armatimonadetes;Fimbriimonadia;Fimbriimonadales;Fimbriimonadaceae
AMOR:OTU_6971;size=22	1	Main genome;Bacteria;Bacteria (superkingdom);CPR;Ca. Parcubacteria;Unknown Ca. Parcubacteria class 9
AMOR:OTU_42098;size=9	1	Main genome;Bacteria;Bacteria (superkingdom);Terrabacteria;Chloroflexi;Dehalococcoidia (subdiv. 6);vadinBA26
AMOR:OTU_41772;size=1	1	Main genome;Bacteria;Bacteria (superkingdom);Terrabacteria;Chloroflexi;Dehalococcoidia (subdiv. 6);vadinBA26
AMOR:OTU_47560;size=15	1	Main genome;Bacteria;Bacteria (superkingdom);Terrabacteria;Chloroflexi;S085
AMOR:OTU_44511;size=2	1	Main genome;Bacteria;Bacteria (superkingdom);Acidobacteria (superphylum);Acidobacteria;Holophagae;Acidobacteria group 10;NS72
AMOR:OTU_26835;size=5	1	Main genome;Bacteria;Bacteria (superkingdom);Proteobacteria (superphylum);Proteobacteria;Deltaproteobacteria;NB1-j
AMOR:OTU_59311;size=1	1	Main genome;Archaea;Archaea (superkingdom);TACK;Crenarchaeota;Unknown Crenarchaeota class 1
AMOR:OTU_20092;size=1	1	Main genome;Bacteria;Bacteria (superkingdom);Proteobacteria (superphylum);Proteobacteria;Gammaproteobacteria;Xanthomonadales;Woeseiaceae
AMOR:OTU_41156;size=3	1	Main genome;Bacteria;Bacteria (superkingdom);PVC group (Planctobacteria);Planctomycetes;Phycisphaerae;ODP1230B30.09
AMOR:OTU_4370;size=69	1	Main genome;Bacteria;Bacteria (superkingdom);Proteobacteria (superphylum);Proteobacteria;Deltaproteobacteria;Bdellovibrionales;Bacteriovoracaceae
AMOR:OTU_389;size=6393	1	Main genome;Archaea;Archaea (superkingdom);TACK;Thaumarchaeota;Nitrososphaeria;Ca. Nitrosopumilales
AMOR:OTU_31639;size=1	1	Main genome;Bacteria;Bacteria (superkingdom);DTB120
AMOR:OTU_16725;size=3	1	Main genome;Bacteria;Bacteria (superkingdom);Terrabacteria;Firmicutes;Clostridia;Clostridiales
AMOR:OTU_4713;size=37	1	Main genome;Bacteria;Bacteria (superkingdom);Terrabacteria;Chloroflexi;Chloroflexi Subdivision 13
AMOR:OTU_63248;size=2	1	Main genome;Bacteria;Bacteria (superkingdom);Elusimicrobia (superphylum);Elusimicrobia;Elusimicrobia (class);Lineage IV
AMOR:OTU_14511;size=4	1	Main genome;Bacteria;Bacteria (superkingdom);Acidobacteria (superphylum);Acidobacteria;Acidobacteria clade RB25;Acidobacteria group 22
AMOR:OTU_9012;size=17	1	Main genome;Bacteria;Bacteria (superkingdom);Ca. Dependentiae (superphylum);Ca. Dependentiae (TM6)
AMOR:OTU_54493;size=2	1	Main genome;Bacteria;Bacteria (superkingdom);FCB group;Bacteroidetes;Flavobacteriia;Flavobacteriales;Cryomorphaceae
AMOR:OTU_17194;size=4	1	Main genome;Bacteria;Bacteria (superkingdom);FCB group;Bacteroidetes;Flavobacteriia;Flavobacteriales;Flavobacteriaceae;Chryseobacterium
AMOR:OTU_46063;size=17	1	Main genome;Bacteria;Bacteria (superkingdom);PVC group (Planctobacteria);Planctomycetes;Phycisphaerae;CCM11a
AMOR:OTU_44111;size=176	1	Main genome;Bacteria;Bacteria (superkingdom);FCB group;Ignavibacteriae;Ignavibacteria;Ignavibacteriales;PHOS-HE36
AMOR:OTU_16406;size=11	1	Main genome;Bacteria;Bacteria (superkingdom);FCB group;Gemmatimonadetes;PAUC43f marine benthic group
AMOR:OTU_714;size=466	1	Main genome;Bacteria;Bacteria (superkingdom);PVC group (Planctobacteria);Planctomycetes;Phycisphaerae;MSBL9
AMOR:OTU_19163;size=11	1	Main genome;Bacteria;Bacteria (superkingdom);Terrabacteria;Chloroflexi;Chloroflexi Subdivision 5 (SAR202)
AMOR:OTU_9333;size=14	1	Main genome;Bacteria;Bacteria (superkingdom);Proteobacteria (superphylum);Proteobacteria;Gammaproteobacteria;Unknown Gammaproteobacteria order 11
AMOR:OTU_10086;size=60	1	Main genome;Bacteria;Bacteria (superkingdom);Elusimicrobia (superphylum);Elusimicrobia;Elusimicrobia (class);Lineage IIb
AMOR:OTU_31579;size=1	1	Main genome;Bacteria;Bacteria (superkingdom);Terrabacteria;Chloroflexi;Dehalococcoidia (subdiv. 6);vadinBA26
AMOR:OTU_51377;size=16	1	Main genome;Bacteria;Bacteria (superkingdom);Terrabacteria;Chloroflexi;MSB-5B2
AMOR:OTU_27387;size=1	1	Main genome;Bacteria;Bacteria (superkingdom);Proteobacteria (superphylum);Proteobacteria;Alphaproteobacteria;Rhodospirillales;Unknown Rhodospirillales family 226
AMOR:OTU_25361;size=1	1	Main genome;Bacteria;Bacteria (superkingdom);Epsilonbacteraeota (superphylum);Epsilonbacteraeota;Campylobacteria;Campylobacterales;Sulfurospirillaceae;Unknown Sulfurospirillaceae genus 5
AMOR:OTU_31045;size=2	1	Main genome;Bacteria;Bacteria (superkingdom);PVC group (Planctobacteria);Planctomycetes;Phycisphaerae;Phycisphaerales;08D2Z94 hypersaline microbial mat group
AMOR:OTU_10289;size=559	1	Main genome;Bacteria;Bacteria (superkingdom);FCB group;Ignavibacteriae;Ignavibacteria;Ignavibacteriales;PHOS-HE36
AMOR:OTU_36113;size=1	1	Main genome;Archaea;Archaea (superkingdom);TACK;Thaumarchaeota;Nitrososphaeria;Ca. Nitrosopumilales
AMOR:OTU_39063;size=1	1	Main genome;Bacteria;Bacteria (superkingdom);PVC group (Planctobacteria);Ca. Omnitrophica (OP3)
AMOR:OTU_17449;size=4	1	Main genome;Bacteria;Bacteria (superkingdom);Spirochaetes (superphylum);Spirochaetes;Spirochaetia;Unknown Spirochaetia order 18
AMOR:OTU_28509;size=73	1	Main genome;Bacteria;Bacteria (superkingdom);Ca. Aminicenantes (superphylum);Ca. Aminicenantes (OP8)
AMOR:OTU_24450;size=1	1	Main genome;Bacteria;Bacteria (superkingdom);CPR;Ca. Parcubacteria
AMOR:OTU_6269;size=53	1	Main genome;Bacteria;Bacteria (superkingdom);Proteobacteria (superphylum);Proteobacteria;Gammaproteobacteria;Oceanospirillales;OM182 clade
AMOR:OTU_1382;size=261	1	Main genome;Bacteria;Bacteria (superkingdom);FCB group;Bacteroidetes;Flavobacteriia;Flavobacteriales;Flavobacteriaceae;Capnocytophaga
AMOR:OTU_22780;size=18	1	Main genome;Bacteria;Bacteria (superkingdom);PVC group (Planctobacteria);Ca. Omnitrophica (OP3)
AMOR:OTU_47478;size=25	1	Main genome;Bacteria;Bacteria (superkingdom);PVC group (Planctobacteria);Ca. Omnitrophica (OP3);Unknown Ca. Omnitrophica (OP3) class 29
AMOR:OTU_25198;size=7	1	Main genome;Bacteria;Bacteria (superkingdom);Terrabacteria;Chloroflexi;Dehalococcoidia (subdiv. 6);MSBL5
AMOR:OTU_30768;size=3	1	Main genome;Bacteria;Bacteria (superkingdom);Proteobacteria (superphylum);Proteobacteria;Deltaproteobacteria;Desulfobacterales;Desulfobulbaceae
AMOR:OTU_8612;size=14	1	Main genome;Bacteria;Bacteria (superkingdom);Proteobacteria (superphylum);Proteobacteria;Deltaproteobacteria;NB1-j
AMOR:OTU_35638;size=1	1	Main genome;Bacteria;Bacteria (superkingdom);Proteobacteria (superphylum);Proteobacteria;Betaproteobacteria;Burkholderiales;Comamonadaceae
AMOR:OTU_7162;size=19	1	Main genome;Bacteria;Bacteria (superkingdom);Proteobacteria (superphylum);Proteobacteria;Deltaproteobacteria;Bdellovibrionales;Unknown Bdellovibrionales family 26
AMOR:OTU_57697;size=1	1	Main genome;Bacteria;Bacteria (superkingdom);FCB group;Marinimicrobia (SAR406 clade)
AMOR:OTU_13806;size=9	1	Main genome;Bacteria;Bacteria (superkingdom);Proteobacteria (superphylum);Proteobacteria;Gammaproteobacteria;HTA4
AMOR:OTU_4913;size=133	1	Main genome;Bacteria;Bacteria (superkingdom);FCB group;Bacteroidetes;Flavobacteriia;Flavobacteriales;Cryomorphaceae;NS10 marine group
AMOR:OTU_32620;size=1	1	Main genome;Bacteria;Bacteria (superkingdom);PVC group (Planctobacteria);Planctomycetes;vadinHA49
AMOR:OTU_57938;size=2	1	Main genome;Bacteria;Bacteria (superkingdom);Terrabacteria;Actinobacteria;Acidimicrobiia;Acidimicrobiales;OM1 clade;Candidatus Actinomarina
AMOR:OTU_58050;size=2	1	Main genome;Bacteria;Bacteria (superkingdom);FCB group;Bacteroidetes;Cytophagia;Cytophagales
AMOR:OTU_63250;size=2	1	Main genome;Bacteria;Bacteria (superkingdom);PVC group (Planctobacteria);Planctomycetes;Planctomycetacia;Planctomycetales;Planctomycetaceae;Pirellula
AMOR:OTU_13360;size=4	1	Main genome;Bacteria;Bacteria (superkingdom);Terrabacteria;Firmicutes;Bacilli;Bacillales;Unknown Bacillales family 5
AMOR:OTU_10975;size=11	1	Main genome;Bacteria;Bacteria (superkingdom);PVC group (Planctobacteria);Planctomycetes;Phycisphaerae;MSBL9
AMOR:OTU_39484;size=11	1	Main genome;Bacteria;Bacteria (superkingdom);Terrabacteria;Chloroflexi;Dehalococcoidia (subdiv. 6);vadinBA26
AMOR:OTU_35568;size=1	1	Main genome;Bacteria;Bacteria (superkingdom);FCB group;Bacteroidetes;Flavobacteriia;Flavobacteriales;Flavobacteriaceae
AMOR:OTU_25945;size=1	1	Main genome;Archaea;Archaea (superkingdom);DPANN;Ca. Woesearchaeota;Pacearchaeota
AMOR:OTU_17716;size=72	1	Main genome;Bacteria;Bacteria (superkingdom);Terrabacteria;Chloroflexi;Dehalococcoidia (subdiv. 6);vadinBA26
AMOR:OTU_11489;size=7	1	Main genome;Bacteria;Bacteria (superkingdom);FCB group;Bacteroidetes;Bacteroidia;Bacteroidia Incertae Sedis;Draconibacteriaceae;Draconibacterium
AMOR:OTU_60648;size=1	1	Main genome;Bacteria;Bacteria (superkingdom);Proteobacteria (superphylum);Proteobacteria;Deltaproteobacteria;SAR324 clade(Marine group B)
AMOR:OTU_22863;size=5	1	Main genome;Bacteria;Bacteria (superkingdom);Proteobacteria (superphylum);Proteobacteria;Deltaproteobacteria;Myxococcales;Unknown Myxococcales family 192
AMOR:OTU_9748;size=14	1	Main genome;Bacteria;Bacteria (superkingdom);Terrabacteria;Chloroflexi;Anaerolineae;Anaerolineales;Anaerolineaceae
AMOR:OTU_52341;size=1	1	Main genome;Archaea;Archaea (superkingdom);TACK;Group C3
AMOR:OTU_34244;size=3	1	Main genome;Archaea;Archaea (superkingdom);TACK;Thaumarchaeota;Nitrososphaeria;Ca. Nitrosopumilales
AMOR:OTU_52002;size=1	1	Main genome;Bacteria;Bacteria (superkingdom);Proteobacteria (superphylum);Proteobacteria;Gammaproteobacteria;Legionellales;Coxiellaceae;Unknown Coxiellaceae genus 147
AMOR:OTU_15563;size=3	1	Main genome;Bacteria;Bacteria (superkingdom);Proteobacteria (superphylum);Proteobacteria;Deltaproteobacteria;Myxococcales;Unknown Myxococcales family 233
AMOR:OTU_48063;size=53	1	Main genome;Bacteria;Bacteria (superkingdom);Proteobacteria (superphylum);Proteobacteria;Gammaproteobacteria;Xanthomonadales;Woeseiaceae
AMOR:OTU_31219;size=1	1	Main genome;Archaea;Archaea (superkingdom);DPANN;Ca. Woesearchaeota;Pacearchaeota
AMOR:OTU_16846;size=4	1	Main genome;Bacteria;Bacteria (superkingdom);Terrabacteria;Actinobacteria;Thermoleophilia;Solirubrobacterales;Elev-16S-1332
AMOR:OTU_42568;size=3	1	Main genome;Bacteria;Bacteria (superkingdom);Terrabacteria;Actinobacteria;Acidimicrobiia;Acidimicrobiales;Unknown Acidimicrobiales family 3
AMOR:OTU_32658;size=1	1	Main genome;Bacteria;Bacteria (superkingdom);Terrabacteria;Actinobacteria;OPB41
AMOR:OTU_43895;size=11	1	Main genome;Bacteria;Bacteria (superkingdom);FCB group;Gemmatimonadetes;Gemmatimonadetes (class);Unknown Gemmatimonadetes (class) order 10
AMOR:OTU_5460;size=665	1	Main genome;Archaea;Archaea (superkingdom);DPANN;Ca. Woesearchaeota;Pacearchaeota
AMOR:OTU_39996;size=3	1	Main genome;Bacteria;Bacteria (superkingdom);PVC group (Planctobacteria);Ca. Omnitrophica (OP3)
AMOR:OTU_45426;size=2	1	Main genome;Bacteria;Bacteria (superkingdom);Terrabacteria;Chloroflexi;Dehalococcoidia (subdiv. 6)
AMOR:OTU_36325;size=3	1	Main genome;Bacteria;Bacteria (superkingdom);Proteobacteria (superphylum);Proteobacteria;Alphaproteobacteria;Rhodospirillales;Rhodospirillaceae
AMOR:OTU_37602;size=3	1	Main genome;Archaea;Archaea (superkingdom);DPANN;Ca. Woesearchaeota;Pacearchaeota
AMOR:OTU_30629;size=1	1	Main genome;Bacteria;Bacteria (superkingdom);Proteobacteria (superphylum);Proteobacteria;Gammaproteobacteria;Pseudomonadales;Pseudomonadaceae;Pseudomonas
AMOR:OTU_63456;size=4	1	Main genome;Bacteria;Bacteria (superkingdom);Acidobacteria (superphylum);Acidobacteria;AT-s3-28
AMOR:OTU_43092;size=5	1	Main genome;Bacteria;Bacteria (superkingdom);FCB group;Gemmatimonadetes;BD2-11 terrestrial group
AMOR:OTU_34581;size=1	1	Main genome;Bacteria;Bacteria (superkingdom);Terrabacteria;Cyanobacteria;ML635J-21
AMOR:OTU_58334;size=1	1	Main genome;Bacteria;Bacteria (superkingdom);CPR;Ca. Peregrinibacteria;Candidatus Peribacteria
AMOR:OTU_62735;size=1	1	Main genome;Bacteria;Bacteria (superkingdom);Proteobacteria (superphylum);Proteobacteria;Deltaproteobacteria;NB1-j
AMOR:OTU_29481;size=1	1	Main genome;Bacteria;Bacteria (superkingdom);PVC group (Planctobacteria);Ca. Omnitrophica (OP3)
AMOR:OTU_12855;size=5	1	Main genome;Bacteria;Bacteria (superkingdom);Proteobacteria (superphylum);Proteobacteria;Alphaproteobacteria;Sphingomonadales;Sphingomonadaceae;Rhizorhapis
AMOR:OTU_24235;size=3	1	Main genome;Bacteria;Bacteria (superkingdom);PVC group (Planctobacteria);Planctomycetes;OM190
AMOR:OTU_29036;size=1	1	Main genome;Bacteria;Bacteria (superkingdom);Terrabacteria;Chloroflexi;Dehalococcoidia (subdiv. 6)
AMOR:OTU_11240;size=12	1	Main genome;Bacteria;Bacteria (superkingdom);Proteobacteria (superphylum);Proteobacteria;Deltaproteobacteria;Myxococcales
AMOR:OTU_20327;size=1	1	Main genome;Bacteria;Bacteria (superkingdom);Proteobacteria (superphylum);Proteobacteria;Betaproteobacteria;Burkholderiales;Burkholderiaceae;Limnobacter
AMOR:OTU_18681;size=8	1	Main genome;Bacteria;Bacteria (superkingdom);Proteobacteria (superphylum);Proteobacteria;Gammaproteobacteria;Alteromonadales;Colwelliaceae;Colwellia
AMOR:OTU_8363;size=10	1	Main genome;Bacteria;Bacteria (superkingdom);Proteobacteria (superphylum);Proteobacteria;Gammaproteobacteria;GB102
AMOR:OTU_24004;size=6	1	Main genome;Bacteria;Bacteria (superkingdom);Proteobacteria (superphylum);Proteobacteria;Gammaproteobacteria;Xanthomonadales;Woeseiaceae
AMOR:OTU_5778;size=88	1	Main genome;Bacteria;Bacteria (superkingdom);Ca. Hydrogenedentes (superphylum);Ca. Hydrogenedentes (NKB19)
AMOR:OTU_37218;size=15	1	Main genome;Bacteria;Bacteria (superkingdom);Terrabacteria;Chloroflexi;Dehalococcoidia (subdiv. 6);GIF3
AMOR:OTU_38117;size=4	1	Main genome;Bacteria;Bacteria (superkingdom);Ca. Hydrogenedentes (superphylum);Ca. Hydrogenedentes (NKB19)
AMOR:OTU_13357;size=432	1	Main genome;Archaea;Archaea (superkingdom);DPANN;Ca. Woesearchaeota;Pacearchaeota
AMOR:OTU_39131;size=2	1	Main genome;Bacteria;Bacteria (superkingdom);Acidobacteria (superphylum);Acidobacteria;Acidobacteria group 17
AMOR:OTU_5773;size=23	1	Main genome;Bacteria;Bacteria (superkingdom);CPR;Ca. Gracilibacteria
AMOR:OTU_18750;size=2	1	Main genome;Bacteria;Bacteria (superkingdom);Proteobacteria (superphylum);Proteobacteria;Alphaproteobacteria;Rhodospirillales;Rhodospirillaceae
AMOR:OTU_23900;size=1	1	Main genome;Bacteria;Bacteria (superkingdom);Proteobacteria (superphylum);Proteobacteria;Gammaproteobacteria;Cellvibrionales;Halieaceae;Unknown Halieaceae genus 3
AMOR:OTU_48305;size=1	1	Main genome;Bacteria;Bacteria (superkingdom);PVC group (Planctobacteria);Planctomycetes;vadinHA49
AMOR:OTU_57116;size=1	1	Main genome;Bacteria;Bacteria (superkingdom);Proteobacteria (superphylum);Proteobacteria;Alphaproteobacteria;Rhodospirillales;Rhodospirillaceae
AMOR:OTU_40900;size=5	1	Main genome;Archaea;Archaea (superkingdom);Asgaard;Ca. Lokiarchaeota
AMOR:OTU_16687;size=5	1	Main genome;Bacteria;Bacteria (superkingdom);Terrabacteria;Chloroflexi;Anaerolineae;Anaerolineales;Anaerolineaceae;Pelolinea
AMOR:OTU_27605;size=3	1	Main genome;Bacteria;Bacteria (superkingdom);Proteobacteria (superphylum);Proteobacteria;Deltaproteobacteria;Oligoflexales;Unknown Oligoflexales family 99
AMOR:OTU_62069;size=1	1	Main genome;Bacteria;Bacteria (superkingdom);Nitrospinae Tectomicrobia group;Nitrospinae;MD2898-B26
AMOR:OTU_28598;size=5	1	Main genome;Bacteria;Bacteria (superkingdom);PVC group (Planctobacteria);Planctomycetes;Phycisphaerae;MSBL9
AMOR:OTU_7564;size=33	1	Main genome;Bacteria;Bacteria (superkingdom);PVC group (Planctobacteria);Planctomycetes;Pla3 lineage
AMOR:OTU_17596;size=5	1	Main genome;Bacteria;Bacteria (superkingdom);Proteobacteria (superphylum);Proteobacteria;Deltaproteobacteria;Bdellovibrionales;Unknown Bdellovibrionales family 91
AMOR:OTU_8649;size=10	1	Main genome;Bacteria;Bacteria (superkingdom);Elusimicrobia (superphylum);Elusimicrobia;Elusimicrobia (class);Unknown Elusimicrobia (class) order 46
AMOR:OTU_17867;size=1	1	Main genome;Bacteria;Bacteria (superkingdom);Proteobacteria (superphylum);Proteobacteria;Betaproteobacteria;Burkholderiales;Comamonadaceae
AMOR:OTU_56963;size=11	1	Main genome;Bacteria;Bacteria (superkingdom);PVC group (Planctobacteria);Planctomycetes;Planctomycetacia;Brocadiales;Unknown Brocadiales family 52
AMOR:OTU_4019;size=85	1	Main genome;Bacteria;Bacteria (superkingdom);Poribacteria (superphylum);Poribacteria
AMOR:OTU_6156;size=23	1	Main genome;Bacteria;Bacteria (superkingdom);FCB group;Bacteroidetes;Sphingobacteriia;Sphingobacteriales;Unknown Sphingobacteriales family 5
AMOR:OTU_13083;size=19	1	Main genome;Bacteria;Bacteria (superkingdom);FCB group;Marinimicrobia (SAR406 clade)
AMOR:OTU_60238;size=1	1	Main genome;Bacteria;Bacteria (superkingdom);FCB group;Bacteroidetes;Flavobacteriia;Flavobacteriales;Flavobacteriaceae;Flavobacterium
AMOR:OTU_44779;size=49	1	Main genome;Archaea;Archaea (superkingdom);DPANN;Ca. Woesearchaeota;Pacearchaeota
AMOR:OTU_55351;size=1	1	Main genome;Bacteria;Bacteria (superkingdom);Acidobacteria (superphylum);Acidobacteria;Acidobacteria group 21
AMOR:OTU_478;size=1617	1	Main genome;Bacteria;Bacteria (superkingdom);PVC group (Planctobacteria);Planctomycetes;Phycisphaerae;Phycisphaerales;08D2Z94 hypersaline microbial mat group
AMOR:OTU_46503;size=2	1	Main genome;Bacteria;Bacteria (superkingdom);PVC group (Planctobacteria);Kiritimatiellaeota;WCHB1-41
AMOR:OTU_41956;size=2	1	Main genome;Bacteria;Bacteria (superkingdom);Acidobacteria (superphylum);Acidobacteria;Acidobacteria group 15
AMOR:OTU_21831;size=7	1	Main genome;Bacteria;Bacteria (superkingdom);Proteobacteria (superphylum);Proteobacteria;Deltaproteobacteria;NB1-j
AMOR:OTU_23455;size=27	1	Main genome;Bacteria;Bacteria (superkingdom);Proteobacteria (superphylum);Proteobacteria;Alphaproteobacteria;Rhodospirillales;Rhodospirillaceae
AMOR:OTU_38715;size=1	1	Main genome;Bacteria;Bacteria (superkingdom);BCR1 (superphylum);BRC1
AMOR:OTU_38630;size=1	1	Main genome;Bacteria;Bacteria (superkingdom);CPR;Ca. Berkelbacteria
AMOR:OTU_51366;size=1	1	Main genome;Bacteria;Bacteria (superkingdom);Atribacteria (superphylum);Ca. Atribacteria
AMOR:OTU_1104;size=2358	1	Main genome;Bacteria;Bacteria (superkingdom);Proteobacteria (superphylum);Proteobacteria;Alphaproteobacteria;Rhodospirillales;Rhodospirillaceae
AMOR:OTU_48111;size=19	1	Main genome;Bacteria;Bacteria (superkingdom);Terrabacteria;Chloroflexi;Dehalococcoidia (subdiv. 6);vadinBA26
AMOR:OTU_39901;size=1	1	Main genome;Bacteria;Bacteria (superkingdom);Terrabacteria;Chloroflexi;Dehalococcoidia (subdiv. 6);Napoli-4B-65
AMOR:OTU_19158;size=6	1	Main genome;Bacteria;Bacteria (superkingdom);Terrabacteria;Chloroflexi;S085
AMOR:OTU_43462;size=2	1	Main genome;Bacteria;Bacteria (superkingdom);Terrabacteria;Chloroflexi;Chloroflexi Subdivision 5 (SAR202)
AMOR:OTU_57106;size=7	1	Main genome;Bacteria;Bacteria (superkingdom);Terrabacteria;Actinobacteria;Thermoleophilia;Solirubrobacterales;Elev-16S-1332
AMOR:OTU_13871;size=5	1	Main genome;Bacteria;Bacteria (superkingdom);Proteobacteria (superphylum);Proteobacteria;Deltaproteobacteria;Bdellovibrionales;Unknown Bdellovibrionales family 86
AMOR:OTU_10509;size=13	1	Main genome;Bacteria;Bacteria (superkingdom);FCB group;Bacteroidetes;Sphingobacteriia;Sphingobacteriales;Unknown Sphingobacteriales family 6
AMOR:OTU_5477;size=46	1	Main genome;Bacteria;Bacteria (superkingdom);PAUC34f
AMOR:OTU_62327;size=1	1	Main genome;Bacteria;Bacteria (superkingdom);Proteobacteria (superphylum);Proteobacteria;Alphaproteobacteria;Rhodospirillales;Rhodospirillaceae
AMOR:OTU_36047;size=2	1	Main genome;Archaea;Archaea (superkingdom);TACK;Thaumarchaeota;Nitrososphaeria;Ca. Nitrosopumilales
AMOR:OTU_30836;size=1	1	Main genome;Bacteria;Bacteria (superkingdom);Terrabacteria;Chloroflexi;Dehalococcoidia (subdiv. 6);vadinBA26
AMOR:OTU_27509;size=1	1	Main genome;Bacteria;Bacteria (superkingdom);Proteobacteria (superphylum);Proteobacteria;Alphaproteobacteria;Unknown Alphaproteobacteria order 21
AMOR:OTU_20224;size=50	1	Main genome;Bacteria;Bacteria (superkingdom);Terrabacteria;Chloroflexi;Chloroflexi Subdivision 5 (SAR202)
AMOR:OTU_58917;size=1	1	Main genome;Bacteria;Bacteria (superkingdom);Proteobacteria (superphylum);Proteobacteria;Deltaproteobacteria;SAR324 clade(Marine group B)
AMOR:OTU_41526;size=1	1	Main genome;Bacteria;Bacteria (superkingdom);PVC group (Planctobacteria);Planctomycetes;Phycisphaerae;Phycisphaerales;Phycisphaeraceae;FS140-16B-02 marine group
AMOR:OTU_38552;size=1	1	Main genome;Bacteria;Bacteria (superkingdom);Ca. Dependentiae (superphylum);Ca. Dependentiae (TM6)
AMOR:OTU_48330;size=20	1	Main genome;Bacteria;Bacteria (superkingdom);PVC group (Planctobacteria);Planctomycetes;MD2896-B258
AMOR:OTU_1135;size=508	1	Main genome;Bacteria;Bacteria (superkingdom);WS2
AMOR:OTU_25201;size=1	1	Main genome;Bacteria;Bacteria (superkingdom);PVC group (Planctobacteria);Ca. Omnitrophica (OP3)
AMOR:OTU_15773;size=36	1	Main genome;Bacteria;Bacteria (superkingdom);Epsilonbacteraeota (superphylum);Epsilonbacteraeota;Desulfurellia;Desulfurellales;SPG12-401-411-B5
AMOR:OTU_33048;size=5	1	Main genome;Bacteria;Bacteria (superkingdom);Terrabacteria;Chloroflexi;Chloroflexi Subdivision 5 (SAR202)
AMOR:OTU_18214;size=4	1	Main genome;Bacteria;Bacteria (superkingdom);Proteobacteria (superphylum);Proteobacteria;Deltaproteobacteria;NB1-j
AMOR:OTU_45931;size=41	1	Main genome;Archaea;Archaea (superkingdom);TACK;Thaumarchaeota;Nitrososphaeria;Ca. Nitrosopumilales
AMOR:OTU_22062;size=1	1	Main genome;Bacteria;Bacteria (superkingdom);Proteobacteria (superphylum);Proteobacteria;Deltaproteobacteria;NB1-j
AMOR:OTU_41300;size=10	1	Main genome;Bacteria;Bacteria (superkingdom);Atribacteria (superphylum);Ca. Atribacteria
AMOR:OTU_4697;size=107	1	Main genome;Bacteria;Bacteria (superkingdom);Proteobacteria (superphylum);Proteobacteria;Gammaproteobacteria
AMOR:OTU_50597;size=3	1	Main genome;Archaea;Archaea (superkingdom);TACK;Thaumarchaeota;Nitrososphaeria;Ca. Nitrosopumilales
AMOR:OTU_11905;size=3	1	No hits
AMOR:OTU_6461;size=53	1	Main genome;Archaea;Archaea (superkingdom);DPANN;Ca. Diapherotrites;Unknown Ca. Diapherotrites class 5
AMOR:OTU_27256;size=2	1	Main genome;Bacteria;Bacteria (superkingdom);Proteobacteria (superphylum);Proteobacteria;Gammaproteobacteria;Cellvibrionales;Halieaceae;Unknown Halieaceae genus 1
AMOR:OTU_37741;size=4	1	Main genome;Bacteria;Bacteria (superkingdom);Acidobacteria (superphylum);Acidobacteria;Acidobacteria group 13
AMOR:OTU_40119;size=1	1	Main genome;Archaea;Archaea (superkingdom);DPANN;Ca. Woesearchaeota;Pacearchaeota
AMOR:OTU_12869;size=3	1	Main genome;Bacteria;Bacteria (superkingdom);Terrabacteria;Firmicutes;Bacilli;Lactobacillales;Streptococcaceae;Streptococcus
AMOR:OTU_26814;size=1	1	Main genome;Bacteria;Bacteria (superkingdom);PVC group (Planctobacteria);Planctomycetes;Phycisphaerae;Phycisphaerales;Phycisphaeraceae;Urania-1B-19 marine sediment group
AMOR:OTU_12026;size=10	1	Main genome;Bacteria;Bacteria (superkingdom);FCB group;Bacteroidetes;Flavobacteriia;Flavobacteriales;Flavobacteriaceae
AMOR:OTU_36423;size=3	1	No hits
AMOR:OTU_36678;size=1	1	Main genome;Bacteria;Bacteria (superkingdom);Terrabacteria;Chloroflexi;Chloroflexi Subdivision 5 (SAR202)
AMOR:OTU_5931;size=35	1	Main genome;Bacteria;Bacteria (superkingdom);Proteobacteria (superphylum);Proteobacteria;Deltaproteobacteria;NB1-j
AMOR:OTU_6665;size=99	1	Main genome;Bacteria;Bacteria (superkingdom);Terrabacteria;Chloroflexi;Dehalococcoidia (subdiv. 6);vadinBA26
AMOR:OTU_49458;size=4	1	Main genome;Bacteria;Bacteria (superkingdom);Proteobacteria (superphylum);Proteobacteria;Deltaproteobacteria;Myxococcales;Haliangiaceae;Haliangium
AMOR:OTU_27979;size=194	1	Main genome;Bacteria;Bacteria (superkingdom);Terrabacteria;Actinobacteria;Thermoleophilia;Solirubrobacterales;Elev-16S-1332
AMOR:OTU_7923;size=62	1	Main genome;Bacteria;Bacteria (superkingdom);Terrabacteria;Actinobacteria;OPB41
AMOR:OTU_30209;size=230	1	Main genome;Bacteria;Bacteria (superkingdom);Terrabacteria;Chloroflexi;Chloroflexi Subdivision 5 (SAR202)
AMOR:OTU_60310;size=1	1	Main genome;Bacteria;Bacteria (superkingdom);Terrabacteria;Chloroflexi;S085
AMOR:OTU_1308;size=446	1	No hits
AMOR:OTU_25493;size=1	1	Main genome;Bacteria;Bacteria (superkingdom);Proteobacteria (superphylum);Proteobacteria;Gammaproteobacteria;Pseudomonadales;Pseudomonadaceae;Pseudomonas
AMOR:OTU_5909;size=52	1	Main genome;Archaea;Archaea (superkingdom);Euryarchaeota (superphylum);Euryarchaeota;Thermoplasmata;Marine Group III
AMOR:OTU_61751;size=3	1	Main genome;Bacteria;Bacteria (superkingdom);PVC group (Planctobacteria);Planctomycetes;Phycisphaerae;mle1-8
AMOR:OTU_27801;size=1	1	Main genome;Archaea;Archaea (superkingdom);DPANN;Ca. Woesearchaeota;Pacearchaeota
AMOR:OTU_58033;size=17	1	Main genome;Bacteria;Bacteria (superkingdom);PVC group (Planctobacteria);Planctomycetes;Phycisphaerae;MSBL9
AMOR:OTU_61025;size=1	1	Main genome;Bacteria;Bacteria (superkingdom);Nitrospinae Tectomicrobia group;Nitrospinae;MD2896-B214
AMOR:OTU_8823;size=7	1	Main genome;Bacteria;Bacteria (superkingdom);Proteobacteria (superphylum);Proteobacteria;Gammaproteobacteria;Oceanospirillales;Unknown Oceanospirillales family 14
AMOR:OTU_61916;size=1	1	Main genome;Bacteria;Bacteria (superkingdom);FCB group;Bacteroidetes;Cytophagia;Cytophagales
AMOR:OTU_57710;size=2	1	Main genome;Bacteria;Bacteria (superkingdom);PVC group (Planctobacteria);Planctomycetes;Phycisphaerae;MSBL9
AMOR:OTU_39113;size=22	1	Main genome;Bacteria;Bacteria (superkingdom);PVC group (Planctobacteria);Planctomycetes;Planctomycetacia;Planctomycetales;Planctomycetaceae;Pir4 lineage
AMOR:OTU_12735;size=6	1	Main genome;Archaea;Archaea (superkingdom);TACK;Ca. Bathyarchaeota
AMOR:OTU_55350;size=1	1	Main genome;Bacteria;Bacteria (superkingdom);FCB group;Gemmatimonadetes;Gemmatimonadetes (class);Gemmatimonadales;Gemmatimonadaceae
AMOR:OTU_42168;size=2	1	Main genome;Bacteria;Bacteria (superkingdom);Proteobacteria (superphylum);Proteobacteria;Gammaproteobacteria;Pasteurellales;Pasteurellaceae;Haemophilus
AMOR:OTU_44256;size=1	1	Main genome;Bacteria;Bacteria (superkingdom);Proteobacteria (superphylum);Proteobacteria;Gammaproteobacteria;Pseudomonadales;Pseudomonadaceae;Pseudomonas
AMOR:OTU_24398;size=1	1	Main genome;Bacteria;Bacteria (superkingdom);FCB group;Bacteroidetes;Flavobacteriia;Flavobacteriales;Flavobacteriaceae
AMOR:OTU_18594;size=50	1	Main genome;Bacteria;Bacteria (superkingdom);Proteobacteria (superphylum);Proteobacteria;Alphaproteobacteria;Rhodospirillales;Rhodospirillaceae
AMOR:OTU_36701;size=2	1	Main genome;Archaea;Archaea (superkingdom);TACK;Thaumarchaeota;Nitrososphaeria;Ca. Nitrosopumilales
AMOR:OTU_8849;size=10	1	Main genome;Bacteria;Bacteria (superkingdom);PVC group (Planctobacteria);Ca. Omnitrophica (OP3)
AMOR:OTU_9374;size=25	1	Main genome;Bacteria;Bacteria (superkingdom);Proteobacteria (superphylum);Proteobacteria;Gammaproteobacteria;Thiotrichales;Thiotrichaceae
AMOR:OTU_63085;size=1	1	Main genome;Bacteria;Bacteria (superkingdom);Proteobacteria (superphylum);Proteobacteria;Gammaproteobacteria;Cellvibrionales;Halieaceae
AMOR:OTU_60245;size=2	1	Main genome;Bacteria;Bacteria (superkingdom);FCB group;Gemmatimonadetes;PAUC43f marine benthic group
AMOR:OTU_34282;size=2	1	Main genome;Bacteria;Bacteria (superkingdom);Terrabacteria;Chloroflexi;S085
AMOR:OTU_35008;size=1	1	Main genome;Bacteria;Bacteria (superkingdom);Epsilonbacteraeota (superphylum);Epsilonbacteraeota;Campylobacteria;Campylobacterales;Unknown Campylobacterales family 10
AMOR:OTU_27594;size=2	1	Main genome;Bacteria;Bacteria (superkingdom);FCB group;Bacteroidetes;Saprospiria;Saprospirales
AMOR:OTU_43730;size=1	1	Main genome;Bacteria;Bacteria (superkingdom);Terrabacteria;Chloroflexi;SBR2076
AMOR:OTU_14679;size=86	1	Main genome;Archaea;Archaea (superkingdom);DPANN;Ca. Woesearchaeota;Pacearchaeota
AMOR:OTU_57568;size=1	1	Main genome;Bacteria;Bacteria (superkingdom);PVC group (Planctobacteria);Planctomycetes;Planctomycetacia;Brocadiales;Unknown Brocadiales family 202
AMOR:OTU_37460;size=1	1	Main genome;Bacteria;Bacteria (superkingdom);Terrabacteria;Chloroflexi;Chloroflexi Subdivision 5 (SAR202)
AMOR:OTU_49990;size=1	1	Main genome;Archaea;Archaea (superkingdom);DPANN;Ca. Woesearchaeota;Pacearchaeota
AMOR:OTU_48020;size=1	1	Main genome;Bacteria;Bacteria (superkingdom);Terrabacteria;Chloroflexi;Chloroflexi Subdivision 5 (SAR202)
AMOR:OTU_22190;size=3	1	Main genome;Bacteria;Bacteria (superkingdom);FCB group;Bacteroidetes;Cytophagia;Cytophagales;Flammeovirgaceae
AMOR:OTU_55462;size=4	1	Main genome;Archaea;Archaea (superkingdom);DPANN;Ca. Woesearchaeota;Pacearchaeota
AMOR:OTU_38666;size=1	1	Main genome;Bacteria;Bacteria (superkingdom);Proteobacteria (superphylum);Proteobacteria;Deltaproteobacteria;Bdellovibrionales;Unknown Bdellovibrionales family 195
AMOR:OTU_56937;size=1	1	Main genome;Bacteria;Bacteria (superkingdom);Terrabacteria;Chloroflexi;S085
AMOR:OTU_43259;size=15	1	Main genome;Bacteria;Bacteria (superkingdom);Terrabacteria;Actinobacteria;Acidimicrobiia;Acidimicrobiales;OM1 clade
AMOR:OTU_25642;size=1	1	Main genome;Bacteria;Bacteria (superkingdom);Epsilonbacteraeota (superphylum);Epsilonbacteraeota;Campylobacteria;Campylobacterales;Thiovulaceae;Unknown Thiovulaceae genus 20
AMOR:OTU_49132;size=6	1	Main genome;Bacteria;Bacteria (superkingdom);FCB group;Bacteroidetes;Sphingobacteriia;Sphingobacteriales;Lentimicrobiaceae
AMOR:OTU_30210;size=3	1	Main genome;Bacteria;Bacteria (superkingdom);NC10 (superphylum);NC10
AMOR:OTU_12418;size=3	1	Main genome;Bacteria;Bacteria (superkingdom);Proteobacteria (superphylum);Proteobacteria;Deltaproteobacteria;Bdellovibrionales;Unknown Bdellovibrionales family 111
AMOR:OTU_44167;size=2	1	Main genome;Archaea;Archaea (superkingdom);TACK;Thaumarchaeota;Nitrososphaeria;Ca. Nitrosopumilales
AMOR:OTU_55468;size=3	1	Main genome;Bacteria;Bacteria (superkingdom);Proteobacteria (superphylum);Proteobacteria;Deltaproteobacteria;Myxococcales;Sandaracinaceae
AMOR:OTU_33242;size=1	1	Main genome;Bacteria;Bacteria (superkingdom);Epsilonbacteraeota (superphylum);Epsilonbacteraeota;Campylobacteria;Nautiliales;Unknown Nautiliales family 11
AMOR:OTU_5472;size=48	1	Main genome;Bacteria;Bacteria (superkingdom);Terrabacteria;Chloroflexi;Dehalococcoidia (subdiv. 6)
AMOR:OTU_26188;size=4	1	Main genome;Bacteria;Bacteria (superkingdom);Proteobacteria (superphylum);Proteobacteria;Deltaproteobacteria;NB1-j
AMOR:OTU_50027;size=1	1	Main genome;Bacteria;Bacteria (superkingdom);Proteobacteria (superphylum);Proteobacteria;Deltaproteobacteria;Myxococcales;Haliangiaceae;Unknown Haliangiaceae genus 83
AMOR:OTU_43417;size=24	1	Main genome;Bacteria;Bacteria (superkingdom);Proteobacteria (superphylum);Proteobacteria;Deltaproteobacteria;Myxococcales;Unknown Myxococcales family 74
AMOR:OTU_17573;size=5	1	Main genome;Bacteria;Bacteria (superkingdom);FCB group;Gemmatimonadetes;Gemmatimonadetes (class);Gemmatimonadales;Gemmatimonadaceae
AMOR:OTU_15422;size=2	1	Main genome;Bacteria;Bacteria (superkingdom);Proteobacteria (superphylum);Proteobacteria;Deltaproteobacteria;Myxococcales
AMOR:OTU_37240;size=1	1	Main genome;Bacteria;Bacteria (superkingdom);Terrabacteria;Chloroflexi;Chloroflexi Subdivision 5 (SAR202)
AMOR:OTU_35651;size=2	1	Main genome;Bacteria;Bacteria (superkingdom);Proteobacteria (superphylum);Proteobacteria;Deltaproteobacteria;Oligoflexales;0319-6G20
AMOR:OTU_15027;size=6	1	Main genome;Archaea;Archaea (superkingdom);DPANN;Ca. Woesearchaeota;Pacearchaeota
AMOR:OTU_16542;size=2	1	Main genome;Bacteria;Bacteria (superkingdom);Proteobacteria (superphylum);Proteobacteria;Deltaproteobacteria;Oligoflexales;Unknown Oligoflexales family 107
AMOR:OTU_37431;size=4	1	Main genome;Archaea;Archaea (superkingdom);Asgaard;Ca. Lokiarchaeota
AMOR:OTU_60693;size=1	1	Main genome;Bacteria;Bacteria (superkingdom);PVC group (Planctobacteria);Planctomycetes;Phycisphaerae;MSBL9
AMOR:OTU_8974;size=13	1	Main genome;Bacteria;Bacteria (superkingdom);FCB group;Bacteroidetes;Cytophagia;Cytophagales;Flammeovirgaceae
AMOR:OTU_50419;size=1	1	Main genome;Bacteria;Bacteria (superkingdom);FCB group;Bacteroidetes
AMOR:OTU_20139;size=7	1	Main genome;Bacteria;Bacteria (superkingdom);PVC group (Planctobacteria);Planctomycetes;Phycisphaerae;ML-A-10
AMOR:OTU_1356;size=1766	1	Main genome;Bacteria;Bacteria (superkingdom);Terrabacteria;Chloroflexi;Chloroflexi Subdivision 5 (SAR202)
AMOR:OTU_53458;size=3	1	Main genome;Bacteria;Bacteria (superkingdom);FCB group;Gemmatimonadetes;BD2-11 terrestrial group
AMOR:OTU_41703;size=2	1	Main genome;Archaea;Archaea (superkingdom);DPANN;Ca. Woesearchaeota;Pacearchaeota
AMOR:OTU_55484;size=1	1	Main genome;Bacteria;Bacteria (superkingdom);FCB group;Gemmatimonadetes;Gemmatimonadetes (class);Gemmatimonadales;Unknown Gemmatimonadales family 160
AMOR:OTU_14573;size=8	1	Main genome;Bacteria;Bacteria (superkingdom);Proteobacteria (superphylum);Proteobacteria;Gammaproteobacteria
AMOR:OTU_200;size=3584	1	Main genome;Archaea;Archaea (superkingdom);DPANN;Ca. Woesearchaeota;Pacearchaeota
AMOR:OTU_5785;size=242	1	Main genome;Bacteria;Bacteria (superkingdom);PVC group (Planctobacteria);Planctomycetes;Phycisphaerae;CCM11a
AMOR:OTU_58591;size=1	1	Main genome;Archaea;Archaea (superkingdom);DPANN;Ca. Woesearchaeota;Unknown Ca. Woesearchaeota class 761
AMOR:OTU_10205;size=17	1	Main genome;Bacteria;Bacteria (superkingdom);PVC group (Planctobacteria);Planctomycetes;Planctomycetacia;Planctomycetales;Planctomycetaceae;Unknown Planctomycetaceae genus 54
AMOR:OTU_7429;size=66	1	Main genome;Bacteria;Bacteria (superkingdom);PVC group (Planctobacteria);Kiritimatiellaeota;WCHB1-41
AMOR:OTU_39254;size=5	1	Main genome;Bacteria;Bacteria (superkingdom);PVC group (Planctobacteria);Ca. Omnitrophica (OP3)
AMOR:OTU_41311;size=1	1	Main genome;Bacteria;Bacteria (superkingdom);Terrabacteria;Chloroflexi;Chloroflexi Subdivision 5 (SAR202)
AMOR:OTU_25929;size=3	1	Main genome;Bacteria;Bacteria (superkingdom);PVC group (Planctobacteria);Planctomycetes;OM190
AMOR:OTU_1703;size=344	1	Main genome;Bacteria;Bacteria (superkingdom);Proteobacteria (superphylum);Proteobacteria;Gammaproteobacteria;Oceanospirillales;Unknown Oceanospirillales family 1
AMOR:OTU_61721;size=1	1	Main genome;Bacteria;Bacteria (superkingdom);FCB group;Gemmatimonadetes;MD2902-B12
AMOR:OTU_4914;size=101	1	Main genome;Bacteria;Bacteria (superkingdom);FCB group;Bacteroidetes;Bacteroidia;Bacteroidales;Marinilabiaceae
AMOR:OTU_61703;size=1	1	Main genome;Bacteria;Bacteria (superkingdom);Spirochaetes (superphylum);Spirochaetes;Spirochaetia;Spirochaetales
AMOR:OTU_9618;size=25	1	Main genome;Bacteria;Bacteria (superkingdom);Acidobacteria (superphylum);Acidobacteria;Holophagae;Acidobacteria group 7b
AMOR:OTU_39656;size=1	1	Main genome;Bacteria;Bacteria (superkingdom);PVC group (Planctobacteria);Planctomycetes;Phycisphaerae;MSBL9
AMOR:OTU_42115;size=1	1	Main genome;Bacteria;Bacteria (superkingdom);Terrabacteria;Chloroflexi;Chloroflexi Subdivision 5 (SAR202)
AMOR:OTU_54152;size=1	1	Main genome;Bacteria;Bacteria (superkingdom);PVC group (Planctobacteria);Planctomycetes;MD2896-B258
AMOR:OTU_15992;size=3	1	Main genome;Bacteria;Bacteria (superkingdom);FCB group;Marinimicrobia (SAR406 clade)
AMOR:OTU_56983;size=1	1	Main genome;Bacteria;Bacteria (superkingdom);FCB group;Gemmatimonadetes;Gemmatimonadetes (class);Gemmatimonadales;Gemmatimonadaceae
AMOR:OTU_42336;size=5	1	Main genome;Bacteria;Bacteria (superkingdom);Proteobacteria (superphylum);Proteobacteria;Gammaproteobacteria;Oceanospirillales
AMOR:OTU_12213;size=13	1	Main genome;Archaea;Archaea (superkingdom);DPANN;Ca. Woesearchaeota;Pacearchaeota
AMOR:OTU_10340;size=4677	1	Main genome;Archaea;Archaea (superkingdom);Asgaard;Ca. Lokiarchaeota
AMOR:OTU_19957;size=1	1	Main genome;Bacteria;Bacteria (superkingdom);FCB group;Ignavibacteriae;Ignavibacteria;Ignavibacteriales;BSV26
AMOR:OTU_24437;size=18	1	Main genome;Bacteria;Bacteria (superkingdom);Terrabacteria;Chloroflexi;Chloroflexi Subdivision 5 (SAR202)
AMOR:OTU_3684;size=37	1	Main genome;Bacteria;Bacteria (superkingdom);FCB group;Bacteroidetes;Flavobacteriia;Flavobacteriales;Unknown Flavobacteriales family 5
AMOR:OTU_49699;size=1	1	Main genome;Bacteria;Bacteria (superkingdom);Proteobacteria (superphylum);Proteobacteria;Alphaproteobacteria;Dstr-E11
AMOR:OTU_41614;size=3	1	Main genome;Bacteria;Bacteria (superkingdom);PVC group (Planctobacteria);Planctomycetes;Phycisphaerae;Phycisphaerales
AMOR:OTU_54896;size=1	1	Main genome;Bacteria;Bacteria (superkingdom);Proteobacteria (superphylum);Proteobacteria;Gammaproteobacteria;Unknown Gammaproteobacteria order 77
AMOR:OTU_35578;size=1	1	Main genome;Bacteria;Bacteria (superkingdom);Proteobacteria (superphylum);Proteobacteria;Alphaproteobacteria;Rhodospirillales;Rhodospirillaceae
AMOR:OTU_44186;size=6	1	Main genome;Bacteria;Bacteria (superkingdom);Proteobacteria (superphylum);Proteobacteria;Deltaproteobacteria;SAR324 clade(Marine group B)
AMOR:OTU_39829;size=2	1	Main genome;Bacteria;Bacteria (superkingdom);Proteobacteria (superphylum);Proteobacteria;Gammaproteobacteria;Legionellales;Coxiellaceae;Unknown Coxiellaceae genus 95
AMOR:OTU_12962;size=8	1	Main genome;Bacteria;Bacteria (superkingdom);PVC group (Planctobacteria);Planctomycetes;Planctomycetacia;Planctomycetales;Planctomycetaceae;Pir4 lineage
AMOR:OTU_32745;size=1	1	Main genome;Bacteria;Bacteria (superkingdom);Proteobacteria (superphylum);Proteobacteria;Deltaproteobacteria;Bdellovibrionales;Unknown Bdellovibrionales family 188
AMOR:OTU_42313;size=14	1	Main genome;Bacteria;Bacteria (superkingdom);Proteobacteria (superphylum);Proteobacteria;Alphaproteobacteria;Rhodobacterales;Rhodobacteraceae;Paracoccus
AMOR:OTU_8901;size=29	1	Main genome;Bacteria;Bacteria (superkingdom);Terrabacteria;Chloroflexi;Dehalococcoidia (subdiv. 6)
AMOR:OTU_3467;size=182	1	Main genome;Archaea;Archaea (superkingdom);Euryarchaeota (superphylum);Euryarchaeota;Thermoplasmata;Marine Group II
AMOR:OTU_30180;size=3	1	Main genome;Bacteria;Bacteria (superkingdom);Terrabacteria;Chloroflexi;S085
AMOR:OTU_28223;size=7	1	Main genome;Bacteria;Bacteria (superkingdom);PVC group (Planctobacteria);Planctomycetes;Planctomycetacia;Brocadiales;Brocadiaceae;Unknown Brocadiaceae genus 53
AMOR:OTU_10696;size=23	1	Main genome;Bacteria;Bacteria (superkingdom);Nitrospirae (superphylum);Nitrospirae;Nitrospira;Nitrospirales;Unknown Nitrospirales family 9
AMOR:OTU_27507;size=1	1	Main genome;Bacteria;Bacteria (superkingdom);FCB group;Fibrobacteres;Fibrobacteria;Fibrobacterales;Unknown Fibrobacterales family 22
AMOR:OTU_1301;size=360	1	Main genome;Bacteria;Bacteria (superkingdom);Proteobacteria (superphylum);Proteobacteria;Alphaproteobacteria;Rhodobacterales;Rhodobacteraceae
AMOR:OTU_14346;size=24	1	Main genome;Bacteria;Bacteria (superkingdom);FCB group;Gemmatimonadetes;BD2-11 terrestrial group
AMOR:OTU_14445;size=70	1	Main genome;Bacteria;Bacteria (superkingdom);Proteobacteria (superphylum);Proteobacteria;Deltaproteobacteria;NB1-j
AMOR:OTU_26955;size=1	1	Main genome;Bacteria;Bacteria (superkingdom);Proteobacteria (superphylum);Proteobacteria;Deltaproteobacteria
AMOR:OTU_53744;size=8	1	Main genome;Bacteria;Bacteria (superkingdom);PVC group (Planctobacteria);Planctomycetes;Planctomycetacia;Brocadiales;Brocadiaceae;Candidatus Scalindua
AMOR:OTU_24179;size=3	1	Main genome;Bacteria;Bacteria (superkingdom);Proteobacteria (superphylum);Proteobacteria;Deltaproteobacteria;Oligoflexales;Unknown Oligoflexales family 98
AMOR:OTU_43466;size=112	1	Main genome;Bacteria;Bacteria (superkingdom);Proteobacteria (superphylum);Proteobacteria;Alphaproteobacteria;Rhodospirillales;Rhodospirillaceae
AMOR:OTU_60010;size=1	1	Main genome;Bacteria;Bacteria (superkingdom);Proteobacteria (superphylum);Proteobacteria;Alphaproteobacteria;Rhodospirillales;Rhodospirillaceae
AMOR:OTU_52538;size=1	1	Main genome;Bacteria;Bacteria (superkingdom);PVC group (Planctobacteria);Planctomycetes;vadinHA49
AMOR:OTU_30934;size=2	1	Main genome;Bacteria;Bacteria (superkingdom);Nitrospinae Tectomicrobia group;Nitrospinae;MD2896-B214
AMOR:OTU_44505;size=69	1	Main genome;Bacteria;Bacteria (superkingdom);Proteobacteria (superphylum);Proteobacteria;Deltaproteobacteria;Myxococcales;Haliangiaceae;Haliangium
AMOR:OTU_28987;size=3	1	Main genome;Bacteria;Bacteria (superkingdom);Terrabacteria;Chloroflexi;Dehalococcoidia (subdiv. 6);vadinBA26
AMOR:OTU_22383;size=1	1	Main genome;Bacteria;Bacteria (superkingdom);Proteobacteria (superphylum);Proteobacteria;Gammaproteobacteria;Unknown Gammaproteobacteria order 58
AMOR:OTU_14931;size=6	1	Main genome;Bacteria;Bacteria (superkingdom);PVC group (Planctobacteria);Planctomycetes;Phycisphaerae;CCM11a
AMOR:OTU_7079;size=24	1	No hits
AMOR:OTU_2150;size=148	1	Main genome;Bacteria;Bacteria (superkingdom);PVC group (Planctobacteria);Planctomycetes;Phycisphaerae;CCM11a
AMOR:OTU_6470;size=72	1	Main genome;Bacteria;Bacteria (superkingdom);FCB group;Fibrobacteres;Fibrobacteria;Fibrobacterales;Fibrobacteraceae
AMOR:OTU_25983;size=1	1	Main genome;Bacteria;Bacteria (superkingdom);Proteobacteria (superphylum);Proteobacteria;Gammaproteobacteria;Unknown Gammaproteobacteria order 62
AMOR:OTU_50018;size=1	1	Main genome;Archaea;Archaea (superkingdom);DPANN;Ca. Woesearchaeota;Unknown Ca. Woesearchaeota class 674
AMOR:OTU_24699;size=2	1	Main genome;Archaea;Archaea (superkingdom);DPANN;Ca. Woesearchaeota;Pacearchaeota
AMOR:OTU_10112;size=6	1	Main genome;Bacteria;Bacteria (superkingdom);Proteobacteria (superphylum);Proteobacteria;Deltaproteobacteria;Bdellovibrionales;Unknown Bdellovibrionales family 72
AMOR:OTU_27638;size=1	1	Main genome;Bacteria;Bacteria (superkingdom);Terrabacteria;Chloroflexi;Chloroflexi Subdivision 8 (TK10)
AMOR:OTU_3646;size=73	1	Main genome;Bacteria;Bacteria (superkingdom);PVC group (Planctobacteria);Planctomycetes;Phycisphaerae;C86
AMOR:OTU_23049;size=1	1	Main genome;Bacteria;Bacteria (superkingdom);Proteobacteria (superphylum);Proteobacteria;Deltaproteobacteria;NB1-j
AMOR:OTU_58898;size=2	1	Main genome;Bacteria;Bacteria (superkingdom);PVC group (Planctobacteria);Planctomycetes;Phycisphaerae;Phycisphaerales;Unknown Phycisphaerales family 245
AMOR:OTU_55328;size=1	1	Main genome;Archaea;Archaea (superkingdom);DPANN;Ca. Woesearchaeota;Unknown Ca. Woesearchaeota class 741
AMOR:OTU_39364;size=6	1	Main genome;Bacteria;Bacteria (superkingdom);FCB group;Ca. Latescibacteria (WS3);Unknown Ca. Latescibacteria (WS3) class 16
AMOR:OTU_30531;size=1	1	Main genome;Bacteria;Bacteria (superkingdom);PVC group (Planctobacteria);Planctomycetes;Phycisphaerae;SHA-43
AMOR:OTU_3993;size=146	1	Main genome;Bacteria;Bacteria (superkingdom);Poribacteria (superphylum);Poribacteria
AMOR:OTU_57691;size=1	1	Main genome;Bacteria;Bacteria (superkingdom);Proteobacteria (superphylum);Proteobacteria;Alphaproteobacteria;Rhodospirillales;AT-s3-44
AMOR:OTU_18344;size=118	1	Main genome;Bacteria;Bacteria (superkingdom);Terrabacteria;Actinobacteria;Actinobacteria (class);Actinomycetales;Actinomycetaceae;Actinomyces
AMOR:OTU_63402;size=3	1	Main genome;Bacteria;Bacteria (superkingdom);FCB group;Bacteroidetes;Cytophagia;Cytophagales;Cyclobacteriaceae;Cyclobacterium
AMOR:OTU_43425;size=1	1	Main genome;Archaea;Archaea (superkingdom);DPANN;Ca. Woesearchaeota;Pacearchaeota
AMOR:OTU_51437;size=1	1	Main genome;Bacteria;Bacteria (superkingdom);FCB group;Cloacimonetes
AMOR:OTU_39161;size=1	1	Main genome;Bacteria;Bacteria (superkingdom);FCB group;Fibrobacteres;Fibrobacteria;Fibrobacterales;Unknown Fibrobacterales family 28
AMOR:OTU_14885;size=2	1	Main genome;Bacteria;Bacteria (superkingdom);Proteobacteria (superphylum);Proteobacteria;Alphaproteobacteria;Rhodospirillales;Unknown Rhodospirillales family 161
AMOR:OTU_8581;size=20	1	Chloroplast;Eukaryota (Chloroplast)
AMOR:OTU_60938;size=1	1	Main genome;Archaea;Archaea (superkingdom);TACK;Thaumarchaeota;Nitrososphaeria;Ca. Nitrosopumilales
AMOR:OTU_58526;size=1	1	Main genome;Bacteria;Bacteria (superkingdom);Terrabacteria;Firmicutes;Clostridia;Clostridiales;Ruminococcaceae
AMOR:OTU_17180;size=3	1	Main genome;Archaea;Archaea (superkingdom);DPANN;Ca. Woesearchaeota;Pacearchaeota
AMOR:OTU_41520;size=1	1	Chloroplast;Eukaryota (Chloroplast)
AMOR:OTU_46898;size=1	1	Main genome;Bacteria;Bacteria (superkingdom);PVC group (Planctobacteria);Ca. Omnitrophica (OP3)
AMOR:OTU_24408;size=21	1	Main genome;Bacteria;Bacteria (superkingdom);Proteobacteria (superphylum);Proteobacteria;Deltaproteobacteria;NB1-j
AMOR:OTU_34883;size=5	1	Main genome;Bacteria;Bacteria (superkingdom);Terrabacteria;Chloroflexi;Chloroflexi Subdivision 5 (SAR202)
AMOR:OTU_14584;size=5	1	Main genome;Bacteria;Bacteria (superkingdom);Nitrospirae (superphylum);Nitrospirae;Nitrospira;Nitrospirales;Nitrospiraceae;Unknown Nitrospiraceae genus 10
AMOR:OTU_18810;size=214	1	Main genome;Bacteria;Bacteria (superkingdom);Proteobacteria (superphylum);Proteobacteria;Alphaproteobacteria;Rhodospirillales;Rhodospirillaceae
AMOR:OTU_57825;size=1	1	Main genome;Bacteria;Bacteria (superkingdom);FCB group;Gemmatimonadetes;Gemmatimonadetes (class);Unknown Gemmatimonadetes (class) order 59
AMOR:OTU_43734;size=1	1	Main genome;Archaea;Archaea (superkingdom);TACK;Thaumarchaeota;Nitrososphaeria;Ca. Nitrosopumilales
AMOR:OTU_45260;size=2	1	Main genome;Archaea;Archaea (superkingdom);DPANN;Ca. Woesearchaeota;Unknown Ca. Woesearchaeota class 429
AMOR:OTU_57942;size=1	1	Main genome;Bacteria;Bacteria (superkingdom);Proteobacteria (superphylum);Proteobacteria;Deltaproteobacteria;SAR324 clade(Marine group B)
AMOR:OTU_46360;size=5	1	Main genome;Archaea;Archaea (superkingdom);DPANN;Ca. Woesearchaeota;Pacearchaeota
AMOR:OTU_10553;size=34	1	Main genome;Bacteria;Bacteria (superkingdom);Terrabacteria;Actinobacteria;OPB41
AMOR:OTU_8172;size=10	1	Main genome;Bacteria;Bacteria (superkingdom);Proteobacteria (superphylum);Proteobacteria;Deltaproteobacteria;NB1-j
AMOR:OTU_47603;size=164	1	Main genome;Bacteria;Bacteria (superkingdom);Epsilonbacteraeota (superphylum);Epsilonbacteraeota;Desulfurellia;Desulfurellales;Unknown Desulfurellales family 7
AMOR:OTU_12758;size=37	1	Main genome;Archaea;Archaea (superkingdom);DPANN;Ca. Woesearchaeota;Pacearchaeota
AMOR:OTU_12695;size=18	1	Main genome;Bacteria;Bacteria (superkingdom);Terrabacteria;Chloroflexi;Dehalococcoidia (subdiv. 6)
AMOR:OTU_61912;size=1	1	Main genome;Bacteria;Bacteria (superkingdom);Nitrospirae (superphylum);Nitrospirae;Nitrospira;Nitrospirales;Unknown Nitrospirales family 93
AMOR:OTU_36754;size=1	1	Main genome;Bacteria;Bacteria (superkingdom);Acidobacteria (superphylum);Acidobacteria;Acidobacteria group 17
AMOR:OTU_20002;size=12	1	Main genome;Bacteria;Bacteria (superkingdom);Terrabacteria;Chloroflexi;S085
AMOR:OTU_16617;size=18	1	Main genome;Bacteria;Bacteria (superkingdom);PVC group (Planctobacteria);Planctomycetes;Planctomycetacia;Planctomycetales;Planctomycetaceae
AMOR:OTU_26222;size=3	1	Main genome;Archaea;Archaea (superkingdom);TACK;Thaumarchaeota;Nitrososphaeria;Ca. Nitrosopumilales
AMOR:OTU_30294;size=2	1	Main genome;Bacteria;Bacteria (superkingdom);Proteobacteria (superphylum);Proteobacteria;Deltaproteobacteria;SAR324 clade(Marine group B)
AMOR:OTU_62733;size=1	1	Main genome;Bacteria;Bacteria (superkingdom);Proteobacteria (superphylum);Proteobacteria;Deltaproteobacteria;SAR324 clade(Marine group B)
AMOR:OTU_12783;size=105	1	Main genome;Bacteria;Bacteria (superkingdom);Terrabacteria;Chloroflexi;S085
AMOR:OTU_20556;size=1	1	Main genome;Bacteria;Bacteria (superkingdom);Terrabacteria;Actinobacteria;OPB41
AMOR:OTU_21306;size=130	1	Main genome;Bacteria;Bacteria (superkingdom);Proteobacteria (superphylum);Proteobacteria;Deltaproteobacteria;SAR324 clade(Marine group B)
AMOR:OTU_59636;size=2	1	Main genome;Bacteria;Bacteria (superkingdom);Proteobacteria (superphylum);Proteobacteria;Gammaproteobacteria
AMOR:OTU_2146;size=365	1	Main genome;Bacteria;Bacteria (superkingdom);WS2
AMOR:OTU_12498;size=9	1	Main genome;Bacteria;Bacteria (superkingdom);PVC group (Planctobacteria);Planctomycetes;vadinHA49
AMOR:OTU_27026;size=2	1	No hits
AMOR:OTU_14502;size=3	1	Main genome;Bacteria;Bacteria (superkingdom);Proteobacteria (superphylum);Proteobacteria;Deltaproteobacteria;Myxococcales;Unknown Myxococcales family 229
AMOR:OTU_1973;size=113	1	Main genome;Bacteria;Bacteria (superkingdom);Proteobacteria (superphylum);Proteobacteria;Gammaproteobacteria;HTA4
AMOR:OTU_310;size=3476	1	Main genome;Bacteria;Bacteria (superkingdom);CPR;Ca. Parcubacteria;Candidatus Jorgensenbacteria
AMOR:OTU_23597;size=10	1	Main genome;Bacteria;Bacteria (superkingdom);Terrabacteria;Chloroflexi;Chloroflexi Subdivision 5 (SAR202)
AMOR:OTU_58985;size=1	1	Main genome;Archaea;Archaea (superkingdom);DPANN;Ca. Woesearchaeota;Pacearchaeota
AMOR:OTU_55342;size=1	1	Main genome;Bacteria;Bacteria (superkingdom);Proteobacteria (superphylum);Proteobacteria;Alphaproteobacteria;Rhodospirillales;Rhodospirillaceae
AMOR:OTU_23535;size=101	1	Main genome;Archaea;Archaea (superkingdom);DPANN;Ca. Woesearchaeota;Pacearchaeota
AMOR:OTU_33076;size=2	1	Main genome;Bacteria;Bacteria (superkingdom);PVC group (Planctobacteria);Planctomycetes;Phycisphaerae;MSBL9
AMOR:OTU_11193;size=5	1	Main genome;Bacteria;Bacteria (superkingdom);Proteobacteria (superphylum);Proteobacteria;Deltaproteobacteria;Bdellovibrionales;Unknown Bdellovibrionales family 81
AMOR:OTU_9450;size=50	1	Main genome;Archaea;Archaea (superkingdom);DPANN;Ca. Woesearchaeota;Pacearchaeota
AMOR:OTU_7065;size=14	1	Main genome;Bacteria;Bacteria (superkingdom);Ca. Dependentiae (superphylum);Ca. Dependentiae (TM6)
AMOR:OTU_47747;size=2	1	Main genome;Bacteria;Bacteria (superkingdom);Terrabacteria;Chloroflexi;S085
AMOR:OTU_56655;size=5	1	Main genome;Bacteria;Bacteria (superkingdom);Proteobacteria (superphylum);Proteobacteria;Alphaproteobacteria;Rhodospirillales;Rhodospirillaceae
AMOR:OTU_21961;size=5	1	Main genome;Bacteria;Bacteria (superkingdom);FCB group;Gemmatimonadetes;BD2-11 terrestrial group
AMOR:OTU_44013;size=1	1	Main genome;Bacteria;Bacteria (superkingdom);Proteobacteria (superphylum);Proteobacteria;Gammaproteobacteria;Legionellales;Coxiellaceae;Unknown Coxiellaceae genus 131
AMOR:OTU_24460;size=6	1	Main genome;Archaea;Archaea (superkingdom);DPANN;Ca. Woesearchaeota;Pacearchaeota
AMOR:OTU_14383;size=3	1	Main genome;Bacteria;Bacteria (superkingdom);FCB group;Ca. Latescibacteria (WS3)
AMOR:OTU_8615;size=56	1	Main genome;Bacteria;Bacteria (superkingdom);PVC group (Planctobacteria);Ca. Omnitrophica (OP3);Ca. Omnitrophus class incertae sedis;Ca. Omnitrophus order incertae sedis;Ca. Omnitrophus family incertae sedis;Unknown Ca. Omnitrophus family incertae sedis genus 11
AMOR:OTU_36312;size=1	1	Main genome;Bacteria;Bacteria (superkingdom);FCB group;Gemmatimonadetes;BD2-11 terrestrial group
AMOR:OTU_5552;size=52	1	Main genome;Bacteria;Bacteria (superkingdom);FCB group;Bacteroidetes;Flavobacteriia;Flavobacteriales;Cryomorphaceae
AMOR:OTU_12246;size=4	1	Main genome;Bacteria;Bacteria (superkingdom);BCR1 (superphylum);BRC1
AMOR:OTU_26311;size=3	1	Main genome;Archaea;Archaea (superkingdom);DPANN;Ca. Woesearchaeota;Pacearchaeota
AMOR:OTU_24166;size=10	1	Main genome;Bacteria;Bacteria (superkingdom);FCB group;Ca. Zixibacteria (RBG-1)
AMOR:OTU_61910;size=1	1	Main genome;Bacteria;Bacteria (superkingdom);Terrabacteria;Chloroflexi;Chloroflexi Subdivision 5 (SAR202)
AMOR:OTU_53900;size=3	1	Main genome;Bacteria;Bacteria (superkingdom);FCB group;Marinimicrobia (SAR406 clade)
AMOR:OTU_54717;size=2	1	Main genome;Bacteria;Bacteria (superkingdom);Terrabacteria;Firmicutes;Clostridia;Clostridiales;Unknown Clostridiales family 8
AMOR:OTU_59594;size=1	1	Main genome;Bacteria;Bacteria (superkingdom);FCB group;Bacteroidetes
AMOR:OTU_9929;size=128	1	Main genome;Bacteria;Bacteria (superkingdom);PVC group (Planctobacteria);Planctomycetes;Phycisphaerae;Phycisphaerales;08D2Z94 hypersaline microbial mat group
AMOR:OTU_18014;size=1	1	Main genome;Bacteria;Bacteria (superkingdom);Terrabacteria;Firmicutes;Bacilli;Bacillales;Bacillaceae;Bacillus
AMOR:OTU_43867;size=1	1	Main genome;Archaea;Archaea (superkingdom);TACK;Thaumarchaeota;Nitrososphaeria;Ca. Nitrosopumilales
AMOR:OTU_23263;size=4	1	Main genome;Bacteria;Bacteria (superkingdom);Proteobacteria (superphylum);Proteobacteria;Alphaproteobacteria;Kordiimonadales;Kordiimonadaceae;Kordiimonas
AMOR:OTU_41072;size=1	1	Main genome;Bacteria;Bacteria (superkingdom);FCB group;Gemmatimonadetes;Gemmatimonadetes (class);Gemmatimonadales;Gemmatimonadaceae
AMOR:OTU_20697;size=4	1	Main genome;Bacteria;Bacteria (superkingdom);Proteobacteria (superphylum);Proteobacteria;Gammaproteobacteria;Enterobacteriales;Enterobacteriaceae
AMOR:OTU_51098;size=4	1	Main genome;Archaea;Archaea (superkingdom);TACK;Ca. Bathyarchaeota
AMOR:OTU_653;size=573	1	Main genome;Bacteria;Bacteria (superkingdom);FCB group;Ca. Zixibacteria (RBG-1)
AMOR:OTU_4060;size=115	1	Main genome;Bacteria;Bacteria (superkingdom);PVC group (Planctobacteria);Ca. Omnitrophica (OP3)
AMOR:OTU_42319;size=2	1	Main genome;Bacteria;Bacteria (superkingdom);Terrabacteria;Actinobacteria;Acidimicrobiia;Acidimicrobiales;OM1 clade
AMOR:OTU_53113;size=1	1	Main genome;Archaea;Archaea (superkingdom);TACK;Thaumarchaeota;Nitrososphaeria;Ca. Nitrosopumilales
AMOR:OTU_30603;size=1	1	Main genome;Bacteria;Bacteria (superkingdom);Proteobacteria (superphylum);Proteobacteria;Gammaproteobacteria
AMOR:OTU_26207;size=1	1	Main genome;Bacteria;Bacteria (superkingdom);Proteobacteria (superphylum);Proteobacteria;Deltaproteobacteria;Bdellovibrionales;Bacteriovoracaceae
AMOR:OTU_49384;size=2	1	Main genome;Archaea;Archaea (superkingdom);DPANN;Ca. Woesearchaeota;Pacearchaeota
AMOR:OTU_20847;size=3	1	Main genome;Bacteria;Bacteria (superkingdom);Proteobacteria (superphylum);Proteobacteria;Alphaproteobacteria;Rhodospirillales;Rhodospirillaceae
AMOR:OTU_19471;size=1	1	Main genome;Bacteria;Bacteria (superkingdom);Ca. Hydrogenedentes (superphylum);Ca. Hydrogenedentes (NKB19)
AMOR:OTU_24422;size=17	1	Main genome;Bacteria;Bacteria (superkingdom);PVC group (Planctobacteria);Lentisphaerae;Lentisphaeria;Lentisphaerales;Lentisphaeraceae;Lentisphaera
AMOR:OTU_24370;size=1	1	No hits
AMOR:OTU_55425;size=1	1	Main genome;Bacteria;Bacteria (superkingdom);Terrabacteria;Chloroflexi;Chloroflexi Subdivision 5 (SAR202)
AMOR:OTU_5813;size=18	1	Main genome;Bacteria;Bacteria (superkingdom);Proteobacteria (superphylum);Proteobacteria;Deltaproteobacteria;SAR324 clade(Marine group B)
AMOR:OTU_42646;size=5	1	Main genome;Bacteria;Bacteria (superkingdom);Proteobacteria (superphylum);Proteobacteria;Deltaproteobacteria;NB1-j
AMOR:OTU_49435;size=1	1	Main genome;Archaea;Archaea (superkingdom);TACK;Thaumarchaeota;Nitrososphaeria;Ca. Nitrosopumilales
AMOR:OTU_13020;size=3	1	Main genome;Bacteria;Bacteria (superkingdom);Proteobacteria (superphylum);Proteobacteria;Deltaproteobacteria;Oligoflexales;Unknown Oligoflexales family 84
AMOR:OTU_20433;size=42	1	Main genome;Bacteria;Bacteria (superkingdom);Terrabacteria;Chloroflexi;Dehalococcoidia (subdiv. 6);vadinBA26
AMOR:OTU_1462;size=932	1	Main genome;Archaea;Archaea (superkingdom);DPANN;Ca. Woesearchaeota;Pacearchaeota
AMOR:OTU_3304;size=170	1	Main genome;Bacteria;Bacteria (superkingdom);FCB group;Ca. Latescibacteria (WS3);Ca. Latescibacter class incertae sedis;Ca. Latescibacter order incertae sedis;Ca. Latescibacter family incertae sedis;Unknown Ca. Latescibacter family incertae sedis genus 9
AMOR:OTU_16657;size=7	1	Main genome;Bacteria;Bacteria (superkingdom);Proteobacteria (superphylum);Proteobacteria;Gammaproteobacteria;Salinisphaerales;Salinisphaeraceae;ZD0417 marine group
AMOR:OTU_50624;size=16	1	Main genome;Bacteria;Bacteria (superkingdom);FCB group;Ca. Zixibacteria (RBG-1)
AMOR:OTU_47685;size=1	1	Main genome;Bacteria;Bacteria (superkingdom);Proteobacteria (superphylum);Proteobacteria;Deltaproteobacteria;Myxococcales;Unknown Myxococcales family 424
AMOR:OTU_29375;size=3	1	Main genome;Bacteria;Bacteria (superkingdom);Terrabacteria;Chloroflexi;Anaerolineae;Anaerolineales;Anaerolineaceae
AMOR:OTU_8237;size=44	1	Main genome;Bacteria;Bacteria (superkingdom);PVC group (Planctobacteria);Planctomycetes;Planctomycetacia;Brocadiales;Unknown Brocadiales family 22
AMOR:OTU_36920;size=6	1	Main genome;Bacteria;Bacteria (superkingdom);Terrabacteria;Chloroflexi;S085
AMOR:OTU_16935;size=3	1	Main genome;Bacteria;Bacteria (superkingdom);Proteobacteria (superphylum);Proteobacteria;Alphaproteobacteria;Rhizobiales;Phyllobacteriaceae;Aliihoeflea
AMOR:OTU_53223;size=1	1	Main genome;Bacteria;Bacteria (superkingdom);Acidobacteria (superphylum);Acidobacteria;Acidobacteria group 9
AMOR:OTU_40419;size=1	1	Main genome;Bacteria;Bacteria (superkingdom);FCB group;Caldithrix phylum incertae sedis;Caldithrix class incertae sedis;Caldithrix order incertae sedis;Caldithrix family incertae sedis;Caldithrix
AMOR:OTU_6883;size=13	1	Main genome;Bacteria;Bacteria (superkingdom);FCB group;Bacteroidetes;Sphingobacteriia;Sphingobacteriales;Sphingobacteriaceae;Pedobacter
AMOR:OTU_31815;size=3	1	Main genome;Bacteria;Bacteria (superkingdom);Terrabacteria;Chloroflexi;S085
AMOR:OTU_31746;size=1	1	Main genome;Bacteria;Bacteria (superkingdom);Terrabacteria;Chloroflexi;Chloroflexi Subdivision 5 (SAR202)
AMOR:OTU_43677;size=2	1	Main genome;Bacteria;Bacteria (superkingdom);Nitrospinae Tectomicrobia group;Nitrospinae;Nitrospinia;Nitrospinales;Nitrospinaceae;Unknown Nitrospinaceae genus 19
AMOR:OTU_8175;size=74	1	Main genome;Bacteria;Bacteria (superkingdom);PVC group (Planctobacteria);Planctomycetes;OM190
AMOR:OTU_12669;size=6	1	Main genome;Bacteria;Bacteria (superkingdom);Terrabacteria;Chloroflexi;Dehalococcoidia (subdiv. 6);MSBL5
AMOR:OTU_31116;size=31	1	Main genome;Bacteria;Bacteria (superkingdom);PVC group (Planctobacteria);Planctomycetes;MBMPE71
AMOR:OTU_48814;size=3	1	Main genome;Bacteria;Bacteria (superkingdom);Acidobacteria (superphylum);Acidobacteria;Acidobacteria clade RB25;Acidobacteria group 22
AMOR:OTU_35062;size=9	1	Main genome;Bacteria;Bacteria (superkingdom);Proteobacteria (superphylum);Proteobacteria;Alphaproteobacteria;Rhodospirillales;Rhodospirillaceae
AMOR:OTU_27479;size=1	1	Main genome;Bacteria;Bacteria (superkingdom);FCB group;Bacteroidetes;Cytophagia;Cytophagales;Flammeovirgaceae;Unknown Flammeovirgaceae genus 14
AMOR:OTU_7919;size=18	1	Main genome;Bacteria;Bacteria (superkingdom);Proteobacteria (superphylum);Proteobacteria;Deltaproteobacteria;Oligoflexales;Oligoflexaceae
AMOR:OTU_11842;size=4	1	Main genome;Bacteria;Bacteria (superkingdom);Proteobacteria (superphylum);Proteobacteria;Alphaproteobacteria;Rhodospirillales;Rhodospirillaceae
AMOR:OTU_62149;size=1	1	Main genome;Bacteria;Bacteria (superkingdom);Terrabacteria;Deinococcus-Thermus;Deinococci;Deinococcales;Deinococcaceae;Deinococcus
AMOR:OTU_9153;size=7	1	Main genome;Bacteria;Bacteria (superkingdom);Nitrospirae (superphylum);Nitrospirae;Nitrospira;Nitrospirales;Nitrospiraceae
AMOR:OTU_16156;size=141	1	Main genome;Bacteria;Bacteria (superkingdom);Proteobacteria (superphylum);Proteobacteria;Gammaproteobacteria;Xanthomonadales;Woeseiaceae
AMOR:OTU_29956;size=2	1	Main genome;Bacteria;Bacteria (superkingdom);PVC group (Planctobacteria);Planctomycetes;Planctomycetacia;Brocadiales;Brocadiaceae;Candidatus Scalindua
AMOR:OTU_33853;size=1	1	Main genome;Archaea;Archaea (superkingdom);TACK;Thaumarchaeota;Nitrososphaeria;Ca. Nitrosopumilales
AMOR:OTU_34672;size=3	1	Main genome;Bacteria;Bacteria (superkingdom);FCB group;Bacteroidetes;Flavobacteriia;Flavobacteriales;Flavobacteriaceae
AMOR:OTU_19893;size=47	1	Main genome;Bacteria;Bacteria (superkingdom);Acidobacteria (superphylum);Acidobacteria;Subgroup 6
AMOR:OTU_13540;size=78	1	Main genome;Bacteria;Bacteria (superkingdom);Proteobacteria (superphylum);Proteobacteria;Betaproteobacteria;Burkholderiales;Burkholderiaceae;Ralstonia
AMOR:OTU_18957;size=2	1	Main genome;Bacteria;Bacteria (superkingdom);Terrabacteria;Actinobacteria;OPB41
AMOR:OTU_10695;size=12	1	Main genome;Bacteria;Bacteria (superkingdom);PVC group (Planctobacteria);Ca. Omnitrophica (OP3)
AMOR:OTU_20517;size=501	1	Main genome;Archaea;Archaea (superkingdom);Asgaard;Ca. Lokiarchaeota
AMOR:OTU_10989;size=7	1	Main genome;Bacteria;Bacteria (superkingdom);PVC group (Planctobacteria);Planctomycetes;Planctomycetacia;Planctomycetales;Planctomycetaceae;Pir4 lineage
AMOR:OTU_41562;size=5	1	Main genome;Bacteria;Bacteria (superkingdom);PVC group (Planctobacteria);Planctomycetes;Phycisphaerae;Phycisphaerales;08D2Z94 hypersaline microbial mat group
AMOR:OTU_11599;size=13	1	Main genome;Bacteria;Bacteria (superkingdom);Terrabacteria;Firmicutes;Clostridia;Clostridiales;Peptostreptococcaceae;[Eubacterium] yurii group
AMOR:OTU_25906;size=17	1	Main genome;Bacteria;Bacteria (superkingdom);Terrabacteria;Chloroflexi;JG30-KF-CM66
AMOR:OTU_32183;size=4	1	Main genome;Bacteria;Bacteria (superkingdom);Terrabacteria;Chloroflexi;S085
AMOR:OTU_8229;size=29	1	Main genome;Archaea;Archaea (superkingdom);DPANN;Ca. Woesearchaeota;Pacearchaeota
AMOR:OTU_15152;size=10	1	Main genome;Bacteria;Bacteria (superkingdom);PVC group (Planctobacteria);Planctomycetes;Phycisphaerae;MSBL9
AMOR:OTU_29717;size=1	1	Main genome;Bacteria;Bacteria (superkingdom);DTB120
AMOR:OTU_57752;size=1	1	Main genome;Bacteria;Bacteria (superkingdom);DTB120
AMOR:OTU_7975;size=21	1	Main genome;Archaea;Archaea (superkingdom);DPANN;Ca. Aenigmarchaeota;Unknown Ca. Aenigmarchaeota class 6
AMOR:OTU_15787;size=4	1	Main genome;Bacteria;Bacteria (superkingdom);Terrabacteria;Armatimonadetes
AMOR:OTU_54883;size=1	1	Main genome;Archaea;Archaea (superkingdom);DPANN;Ca. Woesearchaeota;Pacearchaeota
AMOR:OTU_32787;size=1	1	Main genome;Bacteria;Bacteria (superkingdom);Nitrospinae Tectomicrobia group;Nitrospinae;Belgica2005-10-ZG-3
AMOR:OTU_7282;size=46	1	Main genome;Bacteria;Bacteria (superkingdom);Terrabacteria;Chloroflexi;JG30-KF-CM66
AMOR:OTU_20383;size=4	1	Main genome;Bacteria;Bacteria (superkingdom);Proteobacteria (superphylum);Proteobacteria;Gammaproteobacteria;Enterobacteriales;Enterobacteriaceae
AMOR:OTU_61675;size=2	1	Main genome;Bacteria;Bacteria (superkingdom);Terrabacteria;Chloroflexi;Chloroflexi Subdivision 5 (SAR202)
AMOR:OTU_5170;size=27	1	Main genome;Bacteria;Bacteria (superkingdom);Proteobacteria (superphylum);Proteobacteria;Gammaproteobacteria;X35
AMOR:OTU_5833;size=55	1	Main genome;Bacteria;Bacteria (superkingdom);Proteobacteria (superphylum);Proteobacteria;Alphaproteobacteria;Rhodospirillales
AMOR:OTU_51943;size=1	1	Main genome;Bacteria;Bacteria (superkingdom);PVC group (Planctobacteria);Planctomycetes;Phycisphaerae;ODP1230B30.09
AMOR:OTU_14734;size=3	1	Main genome;Bacteria;Bacteria (superkingdom);Terrabacteria;Chloroflexi;Dehalococcoidia (subdiv. 6)
AMOR:OTU_62722;size=1	1	Main genome;Bacteria;Bacteria (superkingdom);PVC group (Planctobacteria);Planctomycetes;Phycisphaerae;C86
AMOR:OTU_10203;size=1466	1	Main genome;Bacteria;Bacteria (superkingdom);Spirochaetes (superphylum);Spirochaetes;Spirochaetia;Spirochaetales
AMOR:OTU_42906;size=1	1	Main genome;Bacteria;Bacteria (superkingdom);Proteobacteria (superphylum);Proteobacteria;Deltaproteobacteria;NB1-j
AMOR:OTU_2373;size=150	1	Main genome;Bacteria;Bacteria (superkingdom);BCR1 (superphylum);BRC1
AMOR:OTU_1638;size=510	1	No hits
AMOR:OTU_30646;size=44	1	Main genome;Bacteria;Bacteria (superkingdom);Terrabacteria;Chloroflexi;Dehalococcoidia (subdiv. 6)
AMOR:OTU_15549;size=8	1	Main genome;Bacteria;Bacteria (superkingdom);CPR;Ca. Microgenomates (OP11);Candidatus Woesebacteria
AMOR:OTU_19856;size=5	1	Main genome;Bacteria;Bacteria (superkingdom);Terrabacteria;Chloroflexi;Chloroflexi Subdivision 5 (SAR202)
AMOR:OTU_47874;size=7	1	Main genome;Bacteria;Bacteria (superkingdom);PVC group (Planctobacteria);Planctomycetes;Phycisphaerae;MSBL9
AMOR:OTU_38069;size=1	1	Main genome;Bacteria;Bacteria (superkingdom);Acidobacteria (superphylum);Acidobacteria;Holophagae;Acidobacteria group 7b
AMOR:OTU_4306;size=79	1	Main genome;Bacteria;Bacteria (superkingdom);FCB group;Bacteroidetes;Flavobacteriia;Flavobacteriales;Schleiferiaceae;Schleiferia
AMOR:OTU_4693;size=102	1	Main genome;Bacteria;Bacteria (superkingdom);Proteobacteria (superphylum);Proteobacteria;Alphaproteobacteria;Rhizobiales;Rhizobiaceae;Rhizobium
AMOR:OTU_41689;size=53	1	Main genome;Bacteria;Bacteria (superkingdom);Acidobacteria (superphylum);Acidobacteria;Acidobacteria group 13
AMOR:OTU_55072;size=1	1	Main genome;Bacteria;Bacteria (superkingdom);Proteobacteria (superphylum);Proteobacteria;Gammaproteobacteria;Oceanospirillales;Oceanospirillaceae;Unknown Oceanospirillaceae genus 8
AMOR:OTU_33467;size=2	1	Main genome;Bacteria;Bacteria (superkingdom);CPR;Ca. Peregrinibacteria
AMOR:OTU_41362;size=1	1	Main genome;Bacteria;Bacteria (superkingdom);Ca. Aerophobetes (superphylum);Ca. Aerophobetes (CD12)
AMOR:OTU_52929;size=1	1	Main genome;Bacteria;Bacteria (superkingdom);Proteobacteria (superphylum);Proteobacteria;Gammaproteobacteria;Thiotrichales;Unknown Thiotrichales family 19
AMOR:OTU_37510;size=2	1	Main genome;Bacteria;Bacteria (superkingdom);Spirochaetes (superphylum);Spirochaetes;Spirochaetia;Spirochaetales;Spirochaetaceae;Unknown Spirochaetaceae genus 55
AMOR:OTU_48580;size=1	1	Main genome;Bacteria;Bacteria (superkingdom);Terrabacteria;Actinobacteria;Actinobacteria (class);Corynebacteriales;Nocardiaceae;Unknown Nocardiaceae genus 1
AMOR:OTU_13450;size=9	1	Main genome;Bacteria;Bacteria (superkingdom);FCB group;Bacteroidetes;Sphingobacteriia;Sphingobacteriales;Sphingobacteriaceae;Pedobacter
AMOR:OTU_48901;size=1	1	Main genome;Bacteria;Bacteria (superkingdom);PVC group (Planctobacteria);Planctomycetes;Phycisphaerae;C86
AMOR:OTU_42844;size=1	1	Main genome;Bacteria;Bacteria (superkingdom);Proteobacteria (superphylum);Proteobacteria;Deltaproteobacteria;NB1-j
AMOR:OTU_37648;size=3	1	Main genome;Bacteria;Bacteria (superkingdom);Terrabacteria;Chloroflexi;S085
AMOR:OTU_15140;size=4	1	Main genome;Bacteria;Bacteria (superkingdom);PVC group (Planctobacteria);Planctomycetes;Phycisphaerae;Phycisphaerales;Unknown Phycisphaerales family 152
AMOR:OTU_56897;size=10	1	Main genome;Archaea;Archaea (superkingdom);TACK;Thaumarchaeota;Nitrososphaeria;Ca. Nitrosopumilales
AMOR:OTU_9867;size=15	1	Main genome;Bacteria;Bacteria (superkingdom);PVC group (Planctobacteria);Planctomycetes;Phycisphaerae;SHA-43
AMOR:OTU_3037;size=461	1	Main genome;Bacteria;Bacteria (superkingdom);Epsilonbacteraeota (superphylum);Epsilonbacteraeota;Campylobacteria;Nautiliales;Nautiliaceae
AMOR:OTU_20223;size=11	1	Main genome;Bacteria;Bacteria (superkingdom);PVC group (Planctobacteria);Planctomycetes;Phycisphaerae;C86
AMOR:OTU_27513;size=1	1	Main genome;Archaea;Archaea (superkingdom);DPANN;Ca. Woesearchaeota;Unknown Ca. Woesearchaeota class 505
AMOR:OTU_24198;size=1	1	Main genome;Bacteria;Bacteria (superkingdom);PVC group (Planctobacteria);Planctomycetes;Phycisphaerae;MSBL9
AMOR:OTU_15398;size=22	1	Main genome;Bacteria;Bacteria (superkingdom);FCB group;Ca. Latescibacteria (WS3)
AMOR:OTU_32402;size=1	1	Main genome;Bacteria;Bacteria (superkingdom);Proteobacteria (superphylum);Proteobacteria;Alphaproteobacteria;Rhodospirillales;Rhodospirillaceae
AMOR:OTU_56115;size=111	1	Main genome;Bacteria;Bacteria (superkingdom);Proteobacteria (superphylum);Proteobacteria;Alphaproteobacteria;Rhodospirillales;Rhodospirillaceae
AMOR:OTU_27548;size=1	1	Main genome;Bacteria;Bacteria (superkingdom);Proteobacteria (superphylum);Proteobacteria;Gammaproteobacteria;Unknown Gammaproteobacteria order 65
AMOR:OTU_4128;size=178	1	Main genome;Bacteria;Bacteria (superkingdom);PVC group (Planctobacteria);Planctomycetes;Phycisphaerae;Pla1 lineage
AMOR:OTU_8950;size=12	1	Main genome;Bacteria;Bacteria (superkingdom);Spirochaetes (superphylum);Spirochaetes;Spirochaetia;Leptospiriales;Unknown Leptospiriales family 7
AMOR:OTU_20525;size=10	1	Main genome;Bacteria;Bacteria (superkingdom);Atribacteria (superphylum);Ca. Atribacteria
AMOR:OTU_1763;size=321	1	Main genome;Bacteria;Bacteria (superkingdom);Acidobacteria (superphylum);Acidobacteria;Holophagae;Acidobacteria group 23
AMOR:OTU_6218;size=18	1	Main genome;Bacteria;Bacteria (superkingdom);Terrabacteria;Chloroflexi;Chloroflexi Subdivision 10;Gitt-GS-136
AMOR:OTU_31226;size=6	1	Main genome;Bacteria;Bacteria (superkingdom);Ca. Aminicenantes (superphylum);Ca. Aminicenantes (OP8)
AMOR:OTU_55293;size=2	1	Main genome;Archaea;Archaea (superkingdom);TACK;Thaumarchaeota;Nitrososphaeria;Ca. Nitrosopumilales
AMOR:OTU_31166;size=1	1	Main genome;Bacteria;Bacteria (superkingdom);Terrabacteria;Chloroflexi;Dehalococcoidia (subdiv. 6)
AMOR:OTU_27363;size=1	1	Main genome;Bacteria;Bacteria (superkingdom);Proteobacteria (superphylum);Proteobacteria;Deltaproteobacteria;NB1-j
AMOR:OTU_37057;size=1	1	Main genome;Bacteria;Bacteria (superkingdom);Terrabacteria;Chloroflexi;Dehalococcoidia (subdiv. 6);vadinBA26
AMOR:OTU_33574;size=2	1	Main genome;Bacteria;Bacteria (superkingdom);Acidobacteria (superphylum);Acidobacteria;Acidobacteria group 9
AMOR:OTU_36096;size=3	1	Main genome;Bacteria;Bacteria (superkingdom);FCB group;Gemmatimonadetes;Gemmatimonadetes (class);Gemmatimonadales;Gemmatimonadaceae
AMOR:OTU_11751;size=13	1	Main genome;Bacteria;Bacteria (superkingdom);FCB group;Bacteroidetes;Flavobacteriia;Flavobacteriales;Flavobacteriaceae
AMOR:OTU_53;size=15811	1	Main genome;Archaea;Archaea (superkingdom);DPANN;Ca. Woesearchaeota;Pacearchaeota
AMOR:OTU_48137;size=1	1	Main genome;Bacteria;Bacteria (superkingdom);Proteobacteria (superphylum);Proteobacteria;Deltaproteobacteria;Unknown Deltaproteobacteria order 217
AMOR:OTU_47938;size=2	1	Main genome;Bacteria;Bacteria (superkingdom);Terrabacteria;Chloroflexi;Dehalococcoidia (subdiv. 6);vadinBA26
AMOR:OTU_29985;size=1	1	Main genome;Bacteria;Bacteria (superkingdom);Proteobacteria (superphylum);Proteobacteria;Deltaproteobacteria;Oligoflexales;Unknown Oligoflexales family 161
AMOR:OTU_31144;size=1	1	Main genome;Bacteria;Bacteria (superkingdom);Terrabacteria;Armatimonadetes;Fimbriimonadia;Fimbriimonadales
AMOR:OTU_48626;size=1	1	Main genome;Bacteria;Bacteria (superkingdom);Proteobacteria (superphylum);Proteobacteria;Deltaproteobacteria;Unknown Deltaproteobacteria order 218
AMOR:OTU_6137;size=39	1	Main genome;Bacteria;Bacteria (superkingdom);Proteobacteria (superphylum);Proteobacteria;Deltaproteobacteria;Bdellovibrionales;Unknown Bdellovibrionales family 11
AMOR:OTU_36095;size=1	1	Main genome;Bacteria;Bacteria (superkingdom);Proteobacteria (superphylum);Proteobacteria;Gammaproteobacteria;Xanthomonadales;Woeseiaceae
AMOR:OTU_21348;size=2	1	Main genome;Bacteria;Bacteria (superkingdom);BCR1 (superphylum);BRC1
AMOR:OTU_53831;size=1	1	Main genome;Bacteria;Bacteria (superkingdom);PVC group (Planctobacteria);Planctomycetes;Phycisphaerae;Unknown Phycisphaerae order 142
AMOR:OTU_23737;size=1	1	Main genome;Bacteria;Bacteria (superkingdom);FCB group;Caldithrix phylum incertae sedis;Caldithrix class incertae sedis;Caldithrix order incertae sedis;Caldithrix family incertae sedis;Unknown Caldithrix family incertae sedis genus 22
AMOR:OTU_10116;size=9	1	Main genome;Bacteria;Bacteria (superkingdom);Proteobacteria (superphylum);Proteobacteria;Gammaproteobacteria;EC3
AMOR:OTU_32322;size=15	1	Main genome;Bacteria;Bacteria (superkingdom);Proteobacteria (superphylum);Proteobacteria;Betaproteobacteria;Burkholderiales;Burkholderiaceae;Ralstonia
AMOR:OTU_49509;size=2	1	Main genome;Bacteria;Bacteria (superkingdom);PVC group (Planctobacteria);Planctomycetes;Unknown Planctomycetes class 90
AMOR:OTU_10826;size=11	1	No hits
AMOR:OTU_2677;size=517	1	Main genome;Bacteria;Bacteria (superkingdom);PVC group (Planctobacteria);Ca. Omnitrophica (OP3)
AMOR:OTU_53246;size=1	1	Main genome;Bacteria;Bacteria (superkingdom);FCB group;Gemmatimonadetes;Gemmatimonadetes (class);Gemmatimonadales;Unknown Gemmatimonadales family 153
AMOR:OTU_33074;size=3	1	Main genome;Bacteria;Bacteria (superkingdom);Acidobacteria (superphylum);Acidobacteria;Acidobacteria group 15
AMOR:OTU_36840;size=1	1	Main genome;Archaea;Archaea (superkingdom);DPANN;Ca. Woesearchaeota;Unknown Ca. Woesearchaeota class 582
AMOR:OTU_32743;size=3	1	Main genome;Bacteria;Bacteria (superkingdom);Terrabacteria;Chloroflexi;S085
AMOR:OTU_39840;size=2	1	Main genome;Bacteria;Bacteria (superkingdom);Terrabacteria;Chloroflexi;Dehalococcoidia (subdiv. 6);vadinBA26
AMOR:OTU_58583;size=6	1	Main genome;Bacteria;Bacteria (superkingdom);PVC group (Planctobacteria);Planctomycetes;Phycisphaerae;Phycisphaerales;Phycisphaeraceae;Urania-1B-19 marine sediment group
AMOR:OTU_12659;size=5	1	Main genome;Bacteria;Bacteria (superkingdom);PVC group (Planctobacteria);Planctomycetes;Planctomycetacia;Unknown Planctomycetacia order 17
AMOR:OTU_35683;size=2	1	Main genome;Bacteria;Bacteria (superkingdom);Proteobacteria (superphylum);Proteobacteria;Gammaproteobacteria;Xanthomonadales;Xanthomonadaceae;Stenotrophomonas
AMOR:OTU_39597;size=5	1	Main genome;Bacteria;Bacteria (superkingdom);Proteobacteria (superphylum);Proteobacteria;Deltaproteobacteria;Desulfobacterales;Desulfobacteraceae;SEEP-SRB1
AMOR:OTU_38995;size=2	1	Main genome;Bacteria;Bacteria (superkingdom);PVC group (Planctobacteria);Planctomycetes;Phycisphaerae;MSBL9
AMOR:OTU_31693;size=1	1	Main genome;Bacteria;Bacteria (superkingdom);PVC group (Planctobacteria);Planctomycetes;Phycisphaerae;Phycisphaerales;Unknown Phycisphaerales family 294
AMOR:OTU_24334;size=1	1	Main genome;Bacteria;Bacteria (superkingdom);Spirochaetes (superphylum);Spirochaetes;Spirochaetia;Unknown Spirochaetia order 34
AMOR:OTU_44422;size=2	1	Main genome;Archaea;Archaea (superkingdom);TACK;Thaumarchaeota;Nitrososphaeria;Ca. Nitrosopumilales
AMOR:OTU_36688;size=1	1	Main genome;Bacteria;Bacteria (superkingdom);PVC group (Planctobacteria);Planctomycetes;Phycisphaerae;Phycisphaerales;Unknown Phycisphaerales family 312
AMOR:OTU_17148;size=2	1	Main genome;Bacteria;Bacteria (superkingdom);Proteobacteria (superphylum);Proteobacteria;Deltaproteobacteria;Myxococcales;Unknown Myxococcales family 281
AMOR:OTU_21918;size=2	1	Main genome;Bacteria;Bacteria (superkingdom);PVC group (Planctobacteria);Planctomycetes;vadinHA49
AMOR:OTU_9412;size=10	1	Main genome;Bacteria;Bacteria (superkingdom);Proteobacteria (superphylum);Proteobacteria;Alphaproteobacteria;Rickettsiales;Rickettsiales Incertae Sedis;Candidatus Hepatincola
AMOR:OTU_45602;size=2	1	Main genome;Bacteria;Bacteria (superkingdom);PVC group (Planctobacteria);Planctomycetes;Pla4 lineage
AMOR:OTU_47129;size=2	1	Main genome;Bacteria;Bacteria (superkingdom);Proteobacteria (superphylum);Proteobacteria;Gammaproteobacteria
AMOR:OTU_28690;size=7	1	Main genome;Archaea;Archaea (superkingdom);DPANN;Ca. Woesearchaeota;Pacearchaeota
AMOR:OTU_37471;size=1	1	Main genome;Archaea;Archaea (superkingdom);DPANN;Ca. Woesearchaeota;Pacearchaeota
AMOR:OTU_60281;size=1	1	Main genome;Bacteria;Bacteria (superkingdom);CPR;Ca. Parcubacteria
AMOR:OTU_43644;size=1	1	Main genome;Bacteria;Bacteria (superkingdom);PVC group (Planctobacteria);Ca. Omnitrophica (OP3)
AMOR:OTU_13881;size=4	1	Main genome;Bacteria;Bacteria (superkingdom);Proteobacteria (superphylum);Proteobacteria
AMOR:OTU_5095;size=63	1	Main genome;Bacteria;Bacteria (superkingdom);Acidobacteria (superphylum);Acidobacteria;Acidobacteria group 15
AMOR:OTU_43758;size=13	1	Main genome;Bacteria;Bacteria (superkingdom);SBR1093
AMOR:OTU_28451;size=1	1	Main genome;Bacteria;Bacteria (superkingdom);PVC group (Planctobacteria);Planctomycetes;Planctomycetacia;Brocadiales;Unknown Brocadiales family 135
AMOR:OTU_20892;size=7	1	Main genome;Bacteria;Bacteria (superkingdom);PVC group (Planctobacteria);Planctomycetes;Phycisphaerae;MSBL9
AMOR:OTU_49704;size=19	1	Main genome;Bacteria;Bacteria (superkingdom);FCB group;Gemmatimonadetes;PAUC43f marine benthic group
AMOR:OTU_17976;size=2	1	Main genome;Bacteria;Bacteria (superkingdom);Proteobacteria (superphylum);Proteobacteria;Alphaproteobacteria;Rhizobiales;Methylobacteriaceae;Unknown Methylobacteriaceae genus 12
AMOR:OTU_60129;size=3	1	No hits
AMOR:OTU_37867;size=2	1	Main genome;Bacteria;Bacteria (superkingdom);FCB group;Gemmatimonadetes;Gemmatimonadetes (class);Gemmatimonadales;Unknown Gemmatimonadales family 86
AMOR:OTU_57471;size=1	1	Main genome;Bacteria;Bacteria (superkingdom);FCB group;Bacteroidetes;Sphingobacteriia;Sphingobacteriales;NS11-12 marine group
AMOR:OTU_15961;size=6	1	Main genome;Bacteria;Bacteria (superkingdom);Terrabacteria;Chloroflexi;Dehalococcoidia (subdiv. 6);Sh765B-AG-111
AMOR:OTU_11161;size=513	1	Main genome;Bacteria;Bacteria (superkingdom);Proteobacteria (superphylum);Proteobacteria;Betaproteobacteria;Nitrosomonadales;Nitrosomonadaceae;Nitrosomonas
AMOR:OTU_22601;size=1	1	Main genome;Bacteria;Bacteria (superkingdom);Acidobacteria (superphylum);Acidobacteria;Acidobacteria clade RB25;Acidobacteria group 22
AMOR:OTU_54720;size=1	1	Main genome;Archaea;Archaea (superkingdom);Euryarchaeota (superphylum);Euryarchaeota;Thermoplasmata;AMOS1A-4113-D04
AMOR:OTU_4342;size=36	1	Main genome;Bacteria;Bacteria (superkingdom);Proteobacteria (superphylum);Proteobacteria;Gammaproteobacteria;EC3
AMOR:OTU_29020;size=21	1	Main genome;Bacteria;Bacteria (superkingdom);PVC group (Planctobacteria);Planctomycetes;Pla3 lineage
AMOR:OTU_547;size=659	1	Main genome;Archaea;Archaea (superkingdom);DPANN;Ca. Woesearchaeota;Pacearchaeota
AMOR:OTU_16913;size=5	1	Main genome;Bacteria;Bacteria (superkingdom);Proteobacteria (superphylum);Proteobacteria;Deltaproteobacteria;Bdellovibrionales;Unknown Bdellovibrionales family 89
AMOR:OTU_25430;size=4	1	Main genome;Bacteria;Bacteria (superkingdom);Terrabacteria;Chloroflexi;Dehalococcoidia (subdiv. 6);vadinBA26
AMOR:OTU_38067;size=22	1	Main genome;Bacteria;Bacteria (superkingdom);Epsilonbacteraeota (superphylum);Epsilonbacteraeota;Desulfurellia;Desulfurellales;H16
AMOR:OTU_46455;size=167	1	Main genome;Bacteria;Bacteria (superkingdom);Terrabacteria;Chloroflexi;Chloroflexi Subdivision 5 (SAR202)
AMOR:OTU_3207;size=141	1	Main genome;Bacteria;Bacteria (superkingdom);Proteobacteria (superphylum);Proteobacteria;Deltaproteobacteria;Myxococcales;P3OB-42
AMOR:OTU_21547;size=1	1	Main genome;Bacteria;Bacteria (superkingdom);FCB group;Bacteroidetes;Bacteroidia;Bacteroidales;Prevotellaceae;Alloprevotella
AMOR:OTU_26006;size=4	1	Main genome;Bacteria;Bacteria (superkingdom);Terrabacteria;Chloroflexi;Chloroflexi Subdivision 5 (SAR202)
AMOR:OTU_60328;size=1	1	Main genome;Bacteria;Bacteria (superkingdom);PVC group (Planctobacteria);Planctomycetes;Planctomycetacia;Planctomycetales;Planctomycetaceae;Unknown Planctomycetaceae genus 401
AMOR:OTU_27465;size=1	1	Main genome;Bacteria;Bacteria (superkingdom);Proteobacteria (superphylum);Proteobacteria;Gammaproteobacteria
AMOR:OTU_26614;size=4	1	Main genome;Bacteria;Bacteria (superkingdom);PVC group (Planctobacteria);Planctomycetes;Planctomycetacia;Planctomycetales;Planctomycetaceae;Pir4 lineage
AMOR:OTU_19801;size=60	1	Main genome;Bacteria;Bacteria (superkingdom);Epsilonbacteraeota (superphylum);Epsilonbacteraeota;Desulfurellia;Desulfurellales;SPG12-401-411-B5
AMOR:OTU_23282;size=1	1	Main genome;Bacteria;Bacteria (superkingdom);Proteobacteria (superphylum);Proteobacteria;Gammaproteobacteria;Unknown Gammaproteobacteria order 60
AMOR:OTU_3255;size=116	1	Main genome;Bacteria;Bacteria (superkingdom);PVC group (Planctobacteria);Planctomycetes;Phycisphaerae;Phycisphaerales;Unknown Phycisphaerales family 16
AMOR:OTU_5281;size=76	1	Main genome;Bacteria;Bacteria (superkingdom);PVC group (Planctobacteria);Planctomycetes;MD2896-B258
AMOR:OTU_37382;size=4	1	Main genome;Bacteria;Bacteria (superkingdom);FCB group;Marinimicrobia (SAR406 clade)
AMOR:OTU_48774;size=2	1	Main genome;Bacteria;Bacteria (superkingdom);FCB group;Ca. Latescibacteria (WS3)
AMOR:OTU_50299;size=1	1	Main genome;Bacteria;Bacteria (superkingdom);PVC group (Planctobacteria);Planctomycetes;Planctomycetacia;Planctomycetales;Planctomycetaceae;Pir4 lineage
AMOR:OTU_24418;size=2	1	Main genome;Bacteria;Bacteria (superkingdom);CPR;Ca. Peregrinibacteria
AMOR:OTU_45266;size=1	1	Main genome;Archaea;Archaea (superkingdom);DPANN;Ca. Woesearchaeota;Pacearchaeota
AMOR:OTU_11050;size=53	1	Main genome;Bacteria;Bacteria (superkingdom);Proteobacteria (superphylum);Proteobacteria;Deltaproteobacteria;Desulfobacterales;Desulfobacteraceae;SEEP-SRB1
AMOR:OTU_40922;size=1	1	Main genome;Bacteria;Bacteria (superkingdom);FCB group;Ca. Latescibacteria (WS3)
AMOR:OTU_31040;size=1	1	Main genome;Bacteria;Bacteria (superkingdom);Terrabacteria;Chloroflexi;Dehalococcoidia (subdiv. 6);vadinBA26
AMOR:OTU_56303;size=1	1	Main genome;Bacteria;Bacteria (superkingdom);Terrabacteria;Actinobacteria;Thermoleophilia;Solirubrobacterales;0319-6M6
AMOR:OTU_46976;size=1	1	Main genome;Bacteria;Bacteria (superkingdom);Proteobacteria (superphylum);Proteobacteria;Alphaproteobacteria;Rhodospirillales;Rhodospirillaceae
AMOR:OTU_13841;size=3	1	Main genome;Bacteria;Bacteria (superkingdom);PVC group (Planctobacteria);Ca. Omnitrophica (OP3)
AMOR:OTU_63330;size=2	1	No hits
AMOR:OTU_25411;size=2	1	Main genome;Bacteria;Bacteria (superkingdom);Proteobacteria (superphylum);Proteobacteria;Gammaproteobacteria;Xanthomonadales;Xanthomonadaceae;Stenotrophomonas
AMOR:OTU_48272;size=1	1	Main genome;Archaea;Archaea (superkingdom);TACK;Crenarchaeota;Thermoprotei
AMOR:OTU_23895;size=4	1	Main genome;Bacteria;Bacteria (superkingdom);PVC group (Planctobacteria);Verrucomicrobia;Verrucomicrobiae;Verrucomicrobiales;Rubritalecea;Rubritalea
AMOR:OTU_49560;size=2	1	Main genome;Bacteria;Bacteria (superkingdom);FCB group;Bacteroidetes;Flavobacteriia;Flavobacteriales;Flavobacteriaceae;Chryseobacterium
AMOR:OTU_49813;size=16	1	Main genome;Bacteria;Bacteria (superkingdom);Proteobacteria (superphylum);Proteobacteria;Gammaproteobacteria;Methylococcales
AMOR:OTU_15492;size=8	1	Main genome;Bacteria;Bacteria (superkingdom);Terrabacteria;Chloroflexi;S085
AMOR:OTU_45877;size=1	1	Main genome;Bacteria;Bacteria (superkingdom);FCB group;Marinimicrobia (SAR406 clade)
AMOR:OTU_48402;size=1	1	Main genome;Bacteria;Bacteria (superkingdom);Terrabacteria;Chloroflexi;Dehalococcoidia (subdiv. 6);vadinBA26
AMOR:OTU_9902;size=10	1	Main genome;Bacteria;Bacteria (superkingdom);CPR;Ca. Parcubacteria
AMOR:OTU_62275;size=1	1	Main genome;Bacteria;Bacteria (superkingdom);Terrabacteria;Actinobacteria;Thermoleophilia;Solirubrobacterales;Elev-16S-1332
AMOR:OTU_62701;size=1	1	Main genome;Bacteria;Bacteria (superkingdom);Proteobacteria (superphylum);Proteobacteria;Deltaproteobacteria;Myxococcales;P3OB-42
AMOR:OTU_3336;size=285	1	Main genome;Bacteria;Bacteria (superkingdom);Proteobacteria (superphylum);Proteobacteria;Deltaproteobacteria;NB1-j
AMOR:OTU_42067;size=1	1	Main genome;Bacteria;Bacteria (superkingdom);Proteobacteria (superphylum);Proteobacteria;Betaproteobacteria;Burkholderiales;Burkholderiaceae;Unknown Burkholderiaceae genus 17
AMOR:OTU_36696;size=2	1	Main genome;Bacteria;Bacteria (superkingdom);Nitrospinae Tectomicrobia group;Nitrospinae;MD2896-B214
AMOR:OTU_23466;size=1	1	Main genome;Bacteria;Bacteria (superkingdom);Proteobacteria (superphylum);Proteobacteria;Alphaproteobacteria;Rhodospirillales;Rhodospirillaceae
AMOR:OTU_31188;size=3	1	Main genome;Bacteria;Bacteria (superkingdom);Proteobacteria (superphylum);Proteobacteria;Gammaproteobacteria;Cardiobacteriales;Cardiobacteriaceae;Cardiobacterium
AMOR:OTU_42236;size=1	1	Main genome;Bacteria;Bacteria (superkingdom);Terrabacteria;Firmicutes;Bacilli;Bacillales;Staphylococcaceae;Staphylococcus
AMOR:OTU_38886;size=2	1	No hits
AMOR:OTU_10277;size=5	1	Main genome;Archaea;Archaea (superkingdom);DPANN;Ca. Woesearchaeota;Pacearchaeota
AMOR:OTU_54648;size=1	1	Main genome;Bacteria;Bacteria (superkingdom);PVC group (Planctobacteria);Planctomycetes;Phycisphaerae;Phycisphaerales;ODP1230B30.02 sediment group
AMOR:OTU_37719;size=1	1	Main genome;Bacteria;Bacteria (superkingdom);Proteobacteria (superphylum);Proteobacteria;Alphaproteobacteria;Rhodospirillales;Unknown Rhodospirillales family 294
AMOR:OTU_34572;size=2	1	Main genome;Bacteria;Bacteria (superkingdom);Proteobacteria (superphylum);Proteobacteria;Gammaproteobacteria;Xanthomonadales;Woeseiaceae
AMOR:OTU_2800;size=843	1	Main genome;Bacteria;Bacteria (superkingdom);Proteobacteria (superphylum);Proteobacteria;Deltaproteobacteria;Myxococcales;P3OB-42
AMOR:OTU_37011;size=15	1	Main genome;Bacteria;Bacteria (superkingdom);Acidobacteria (superphylum);Acidobacteria;Acidobacteria group 13
AMOR:OTU_30110;size=1	1	Main genome;Bacteria;Bacteria (superkingdom);Terrabacteria;Chloroflexi;Chloroflexi Subdivision 5 (SAR202)
AMOR:OTU_43960;size=1	1	Main genome;Archaea;Archaea (superkingdom);TACK;Thaumarchaeota;Nitrososphaeria;Ca. Nitrosopumilales
AMOR:OTU_2493;size=212	1	Main genome;Bacteria;Bacteria (superkingdom);Terrabacteria;Chloroflexi;Dehalococcoidia (subdiv. 6);Sh765B-AG-111
AMOR:OTU_3163;size=130	1	Main genome;Bacteria;Bacteria (superkingdom);CPR;Ca. Gracilibacteria
AMOR:OTU_15191;size=2	1	Main genome;Bacteria;Bacteria (superkingdom);PVC group (Planctobacteria);Lentisphaerae
AMOR:OTU_61626;size=53	1	Main genome;Bacteria;Bacteria (superkingdom);PVC group (Planctobacteria);Planctomycetes;Phycisphaerae;mle1-8
AMOR:OTU_25722;size=1	1	Main genome;Bacteria;Bacteria (superkingdom);FCB group;Bacteroidetes;Flavobacteriia;Flavobacteriales;Flavobacteriaceae
AMOR:OTU_8662;size=10	1	Main genome;Bacteria;Bacteria (superkingdom);Ca. Hydrogenedentes (superphylum);Ca. Hydrogenedentes (NKB19)
AMOR:OTU_36221;size=1	1	Main genome;Bacteria;Bacteria (superkingdom);Terrabacteria;Chloroflexi;Chloroflexi Subdivision 5 (SAR202)
AMOR:OTU_36733;size=42	1	Main genome;Bacteria;Bacteria (superkingdom);Proteobacteria (superphylum);Proteobacteria;Gammaproteobacteria;Xanthomonadales;Woeseiaceae
AMOR:OTU_62492;size=1	1	Main genome;Bacteria;Bacteria (superkingdom);Proteobacteria (superphylum);Proteobacteria;Gammaproteobacteria;Xanthomonadales
AMOR:OTU_18486;size=4	1	Main genome;Bacteria;Bacteria (superkingdom);Terrabacteria;Chloroflexi;Dehalococcoidia (subdiv. 6);GIF3
AMOR:OTU_23612;size=6	1	Main genome;Bacteria;Bacteria (superkingdom);Terrabacteria;Chloroflexi;Chloroflexi Subdivision 5 (SAR202)
AMOR:OTU_52611;size=1	1	Main genome;Bacteria;Bacteria (superkingdom);Proteobacteria (superphylum);Proteobacteria;Gammaproteobacteria
AMOR:OTU_5481;size=19	1	Main genome;Bacteria;Bacteria (superkingdom);Terrabacteria;Chloroflexi;Dehalococcoidia (subdiv. 6);vadinBA26
AMOR:OTU_8642;size=12	1	Main genome;Bacteria;Bacteria (superkingdom);Terrabacteria;Chloroflexi;Dehalococcoidia (subdiv. 6);MSBL5
AMOR:OTU_50614;size=1	1	Main genome;Bacteria;Bacteria (superkingdom);FCB group;Marinimicrobia (SAR406 clade)
AMOR:OTU_31971;size=37	1	Main genome;Bacteria;Bacteria (superkingdom);Proteobacteria (superphylum);Proteobacteria;Alphaproteobacteria;Rhodospirillales;Rhodospirillaceae
AMOR:OTU_25728;size=1	1	Main genome;Bacteria;Bacteria (superkingdom);Proteobacteria (superphylum);Proteobacteria;Alphaproteobacteria;Rhizobiales;Methylobacteriaceae;Methylobacterium
AMOR:OTU_60205;size=5	1	Main genome;Archaea;Archaea (superkingdom);DPANN;Ca. Woesearchaeota;Pacearchaeota
AMOR:OTU_17661;size=6	1	Main genome;Bacteria;Bacteria (superkingdom);PVC group (Planctobacteria);Planctomycetes;Pla4 lineage
AMOR:OTU_40384;size=1	1	No hits
AMOR:OTU_32247;size=2	1	Main genome;Bacteria;Bacteria (superkingdom);Terrabacteria;Firmicutes;Bacilli;Bacillales
AMOR:OTU_62026;size=1	1	Main genome;Bacteria;Bacteria (superkingdom);Proteobacteria (superphylum);Proteobacteria;Betaproteobacteria;Neisseriales;Neisseriaceae;Neisseria
AMOR:OTU_56018;size=2	1	Main genome;Bacteria;Bacteria (superkingdom);Acidobacteria (superphylum);Acidobacteria;Subgroup 6
AMOR:OTU_26578;size=1	1	Main genome;Bacteria;Bacteria (superkingdom);PVC group (Planctobacteria);Planctomycetes;Planctomycetacia;Planctomycetales;Planctomycetaceae;Unknown Planctomycetaceae genus 243
AMOR:OTU_45795;size=2	1	Main genome;Bacteria;Bacteria (superkingdom);Terrabacteria;Actinobacteria;OPB41
AMOR:OTU_5539;size=30	1	Main genome;Bacteria;Bacteria (superkingdom);Terrabacteria;Actinobacteria;Thermoleophilia;Gaiellales
AMOR:OTU_4550;size=58	1	Main genome;Bacteria;Bacteria (superkingdom);Proteobacteria (superphylum);Proteobacteria;Deltaproteobacteria;Desulfobacterales;Desulfobacteraceae;SEEP-SRB1
AMOR:OTU_34271;size=1	1	Main genome;Bacteria;Bacteria (superkingdom);Nitrospirae (superphylum);Nitrospirae;Nitrospira;Nitrospirales;Nitrospiraceae;Nitrospira (Nitrospiraceae)
AMOR:OTU_42089;size=5	1	Main genome;Bacteria;Bacteria (superkingdom);Proteobacteria (superphylum);Proteobacteria;Gammaproteobacteria;Xanthomonadales
AMOR:OTU_40903;size=1	1	Main genome;Bacteria;Bacteria (superkingdom);PVC group (Planctobacteria);Planctomycetes;Phycisphaerae;MSBL9
AMOR:OTU_44876;size=1	1	Main genome;Bacteria;Bacteria (superkingdom);FCB group;Gemmatimonadetes;MD2902-B12
AMOR:OTU_57186;size=1	1	Main genome;Bacteria;Bacteria (superkingdom);PVC group (Planctobacteria);Planctomycetes;Planctomycetacia;Brocadiales;Brocadiaceae;Unknown Brocadiaceae genus 201
AMOR:OTU_10930;size=6	1	No hits
AMOR:OTU_61339;size=1	1	Main genome;Bacteria;Bacteria (superkingdom);Proteobacteria (superphylum);Proteobacteria;Deltaproteobacteria;NB1-j
AMOR:OTU_62063;size=1	1	Main genome;Bacteria;Bacteria (superkingdom);Proteobacteria (superphylum);Proteobacteria;Alphaproteobacteria;S26-47
AMOR:OTU_35391;size=5	1	Main genome;Bacteria;Bacteria (superkingdom);PVC group (Planctobacteria);Planctomycetes;vadinHA49
AMOR:OTU_53177;size=1	1	Main genome;Archaea;Archaea (superkingdom);TACK;Thaumarchaeota;Nitrososphaeria;Ca. Nitrosopumilales
AMOR:OTU_10471;size=9	1	Main genome;Bacteria;Bacteria (superkingdom);Proteobacteria (superphylum);Proteobacteria;Gammaproteobacteria;Legionellales;Legionellaceae
AMOR:OTU_41748;size=11	1	Main genome;Bacteria;Bacteria (superkingdom);Proteobacteria (superphylum);Proteobacteria;Gammaproteobacteria;Xanthomonadales;Woeseiaceae
AMOR:OTU_15488;size=2	1	Main genome;Archaea;Archaea (superkingdom);DPANN;Ca. Woesearchaeota;Pacearchaeota
AMOR:OTU_6478;size=19	1	Main genome;Bacteria;Bacteria (superkingdom);Ca. Dependentiae (superphylum);Ca. Dependentiae (TM6)
AMOR:OTU_48743;size=2	1	Main genome;Bacteria;Bacteria (superkingdom);Proteobacteria (superphylum);Proteobacteria;Gammaproteobacteria;Legionellales;Coxiellaceae;Unknown Coxiellaceae genus 97
AMOR:OTU_42293;size=1	1	Main genome;Bacteria;Bacteria (superkingdom);PVC group (Planctobacteria);Planctomycetes;Phycisphaerae;ML-A-10
AMOR:OTU_9947;size=8	1	Main genome;Bacteria;Bacteria (superkingdom);Terrabacteria;Chloroflexi;Dehalococcoidia (subdiv. 6);vadinBA26
AMOR:OTU_33767;size=1	1	Main genome;Bacteria;Bacteria (superkingdom);Proteobacteria (superphylum);Proteobacteria;Deltaproteobacteria;SAR324 clade(Marine group B)
AMOR:OTU_43485;size=1	1	No hits
AMOR:OTU_22160;size=3	1	Main genome;Bacteria;Bacteria (superkingdom);Proteobacteria (superphylum);Proteobacteria;Gammaproteobacteria;EC3
AMOR:OTU_17261;size=7	1	Main genome;Bacteria;Bacteria (superkingdom);Spirochaetes (superphylum);Spirochaetes;Spirochaetia;Spirochaetales;Unknown Spirochaetales family 23
AMOR:OTU_12683;size=18	1	Main genome;Bacteria;Bacteria (superkingdom);PVC group (Planctobacteria);Planctomycetes;Phycisphaerae;CCM11a
AMOR:OTU_43616;size=30	1	Main genome;Bacteria;Bacteria (superkingdom);Nitrospirae (superphylum);Nitrospirae;Nitrospira;Nitrospirales;Nitrospiraceae;Nitrospira (Nitrospiraceae)
AMOR:OTU_60514;size=11	1	Main genome;Bacteria;Bacteria (superkingdom);Proteobacteria (superphylum);Proteobacteria;Alphaproteobacteria;Rhodobacterales;Rhodobacteraceae;Celeribacter
AMOR:OTU_60968;size=1	1	No hits
AMOR:OTU_57330;size=12	1	Main genome;Archaea;Archaea (superkingdom);DPANN;Ca. Woesearchaeota;Pacearchaeota
AMOR:OTU_62902;size=1	1	Main genome;Bacteria;Bacteria (superkingdom);Proteobacteria (superphylum);Proteobacteria;Alphaproteobacteria
AMOR:OTU_16022;size=9	1	Main genome;Archaea;Archaea (superkingdom);DPANN;Ca. Woesearchaeota;Pacearchaeota
AMOR:OTU_44929;size=3	1	Main genome;Bacteria;Bacteria (superkingdom);Proteobacteria (superphylum);Proteobacteria;Gammaproteobacteria;Pseudomonadales;Pseudomonadaceae;Pseudomonas
AMOR:OTU_46743;size=1	1	Main genome;Bacteria;Bacteria (superkingdom);CPR;Ca. Parcubacteria;Candidatus Yanofskybacteria
AMOR:OTU_22835;size=24	1	Main genome;Bacteria;Bacteria (superkingdom);Proteobacteria (superphylum);Proteobacteria;Deltaproteobacteria;NB1-j
AMOR:OTU_58000;size=1	1	Main genome;Bacteria;Bacteria (superkingdom);FCB group;Ignavibacteriae;Ignavibacteria;Ignavibacteriales;PHOS-HE36
AMOR:OTU_60117;size=1	1	Main genome;Bacteria;Bacteria (superkingdom);PVC group (Planctobacteria);Planctomycetes;Planctomycetacia;Brocadiales;Brocadiaceae;Candidatus Scalindua
AMOR:OTU_38556;size=1	1	Main genome;Bacteria;Bacteria (superkingdom);PVC group (Planctobacteria);Ca. Omnitrophica (OP3)
AMOR:OTU_26141;size=3	1	Main genome;Bacteria;Bacteria (superkingdom);FCB group;Ignavibacteriae;Ignavibacteria;Unknown Ignavibacteria order 5
AMOR:OTU_4857;size=159	1	Main genome;Bacteria;Bacteria (superkingdom);Elusimicrobia (superphylum);Elusimicrobia;Elusimicrobia (class);Elusimicrobiales;Elusimicrobiaceae;Elusimicrobium
AMOR:OTU_50760;size=1	1	Main genome;Bacteria;Bacteria (superkingdom);Terrabacteria;Chloroflexi;Dehalococcoidia (subdiv. 6);Napoli-4B-65
AMOR:OTU_16329;size=224	1	Main genome;Bacteria;Bacteria (superkingdom);Proteobacteria (superphylum);Proteobacteria;Deltaproteobacteria;SAR324 clade(Marine group B)
AMOR:OTU_1020;size=2564	1	Main genome;Bacteria;Bacteria (superkingdom);Acidobacteria (superphylum);Acidobacteria;Acidobacteria group 5
AMOR:OTU_47489;size=5	1	Main genome;Bacteria;Bacteria (superkingdom);Proteobacteria (superphylum);Proteobacteria;Alphaproteobacteria;S26-47
AMOR:OTU_41809;size=1	1	Main genome;Bacteria;Bacteria (superkingdom);PVC group (Planctobacteria);Planctomycetes;MBMPE71
AMOR:OTU_9944;size=10	1	Main genome;Bacteria;Bacteria (superkingdom);Terrabacteria;Chloroflexi;Dehalococcoidia (subdiv. 6)
AMOR:OTU_5175;size=226	1	Main genome;Bacteria;Bacteria (superkingdom);Proteobacteria (superphylum);Proteobacteria;Alphaproteobacteria;Rhodospirillales;Rhodospirillaceae
AMOR:OTU_1039;size=1475	1	Main genome;Bacteria;Bacteria (superkingdom);Proteobacteria (superphylum);Proteobacteria;Alphaproteobacteria;Rhodospirillales;Rhodospirillaceae
AMOR:OTU_5464;size=24	1	Main genome;Bacteria;Bacteria (superkingdom);Proteobacteria (superphylum);Proteobacteria;Deltaproteobacteria;Oligoflexales;Unknown Oligoflexales family 22
AMOR:OTU_20826;size=2	1	Main genome;Bacteria;Bacteria (superkingdom);Nitrospirae (superphylum);Nitrospirae;Nitrospira;Nitrospirales;Nitrospiraceae
AMOR:OTU_42155;size=1	1	Main genome;Bacteria;Bacteria (superkingdom);Terrabacteria;Actinobacteria;OPB41
AMOR:OTU_19286;size=12	1	Main genome;Bacteria;Bacteria (superkingdom);FCB group;Marinimicrobia (SAR406 clade)
AMOR:OTU_33599;size=11	1	Main genome;Bacteria;Bacteria (superkingdom);CPR;Ca. Parcubacteria
AMOR:OTU_19393;size=1	1	Main genome;Bacteria;Bacteria (superkingdom);Terrabacteria;Chloroflexi;Chloroflexi Subdivision 5 (SAR202)
AMOR:OTU_44861;size=1	1	Main genome;Bacteria;Bacteria (superkingdom);Terrabacteria;Chloroflexi;S085
AMOR:OTU_43621;size=6	1	Main genome;Bacteria;Bacteria (superkingdom);Proteobacteria (superphylum);Proteobacteria;Deltaproteobacteria;NB1-j
AMOR:OTU_40010;size=2	1	Main genome;Archaea;Archaea (superkingdom);DPANN;Ca. Woesearchaeota;Pacearchaeota
AMOR:OTU_23215;size=15	1	Main genome;Bacteria;Bacteria (superkingdom);PVC group (Planctobacteria);Kiritimatiellaeota;WCHB1-41
AMOR:OTU_44883;size=4	1	Main genome;Bacteria;Bacteria (superkingdom);PVC group (Planctobacteria);Planctomycetes;Planctomycetacia;Planctomycetales;Planctomycetaceae;Unknown Planctomycetaceae genus 134
AMOR:OTU_60059;size=6	1	Main genome;Bacteria;Bacteria (superkingdom);Nitrospinae Tectomicrobia group;Nitrospinae;Nitrospinia;Nitrospinales;Nitrospinaceae;Nitrospina
AMOR:OTU_60305;size=1	1	Main genome;Bacteria;Bacteria (superkingdom);FCB group;Gemmatimonadetes;Gemmatimonadetes (class);Gemmatimonadales;Unknown Gemmatimonadales family 182
AMOR:OTU_7131;size=96	1	Main genome;Bacteria;Bacteria (superkingdom);PVC group (Planctobacteria);Ca. Omnitrophica (OP3)
AMOR:OTU_1666;size=246	1	Main genome;Bacteria;Bacteria (superkingdom);PVC group (Planctobacteria);Planctomycetes;Unknown Planctomycetes class 9
AMOR:OTU_19785;size=1	1	Main genome;Archaea;Archaea (superkingdom);TACK;Ca. Bathyarchaeota
AMOR:OTU_43712;size=1	1	Main genome;Bacteria;Bacteria (superkingdom);Proteobacteria (superphylum);Proteobacteria;Gammaproteobacteria;Chromatiales;Granulosicoccaceae;Granulosicoccus
AMOR:OTU_32903;size=1	1	Main genome;Bacteria;Bacteria (superkingdom);Terrabacteria;Chloroflexi;S085
AMOR:OTU_52917;size=1	1	Main genome;Bacteria;Bacteria (superkingdom);Proteobacteria (superphylum);Proteobacteria;Deltaproteobacteria;NB1-j
AMOR:OTU_37538;size=1	1	Main genome;Bacteria;Bacteria (superkingdom);PVC group (Planctobacteria);Planctomycetes;Phycisphaerae;ML-A-10
AMOR:OTU_9755;size=10	1	Main genome;Bacteria;Bacteria (superkingdom);Acidobacteria (superphylum);Acidobacteria;Solibacteres (Acidobacteria group 3);Solibacterales;PAUC26f
AMOR:OTU_9283;size=7	1	Main genome;Bacteria;Bacteria (superkingdom);FCB group;Ca. Zixibacteria (RBG-1)
AMOR:OTU_43205;size=1	1	Main genome;Bacteria;Bacteria (superkingdom);Proteobacteria (superphylum);Proteobacteria;Alphaproteobacteria;Rhizobiales;Rhodobiaceae
AMOR:OTU_61793;size=3	1	Main genome;Bacteria;Bacteria (superkingdom);PVC group (Planctobacteria);Planctomycetes;Planctomycetacia;Planctomycetales;Planctomycetaceae;Unknown Planctomycetaceae genus 178
AMOR:OTU_43469;size=9	1	Main genome;Bacteria;Bacteria (superkingdom);Proteobacteria (superphylum);Proteobacteria;Alphaproteobacteria;Rhodospirillales;Rhodospirillaceae
AMOR:OTU_7428;size=30	1	Main genome;Archaea;Archaea (superkingdom);DPANN;Ca. Woesearchaeota;Pacearchaeota
AMOR:OTU_31816;size=4	1	Main genome;Bacteria;Bacteria (superkingdom);FCB group;Gemmatimonadetes;PAUC43f marine benthic group
AMOR:OTU_39276;size=1	1	Main genome;Bacteria;Bacteria (superkingdom);Terrabacteria;Actinobacteria;Acidimicrobiia;Acidimicrobiales;OM1 clade
AMOR:OTU_18092;size=1	1	Main genome;Bacteria;Bacteria (superkingdom);Terrabacteria;Firmicutes;Bacilli;Bacillales;Alicyclobacillaceae;Tumebacillus
AMOR:OTU_1187;size=444	1	Main genome;Bacteria;Bacteria (superkingdom);FCB group;Bacteroidetes;Flavobacteriia;Flavobacteriales;Cryomorphaceae
AMOR:OTU_38776;size=4	1	Main genome;Bacteria;Bacteria (superkingdom);FCB group;Ca. Latescibacteria (WS3);Ca. Latescibacter class incertae sedis;Ca. Latescibacter order incertae sedis;Ca. Latescibacter family incertae sedis;Unknown Ca. Latescibacter family incertae sedis genus 35
AMOR:OTU_30660;size=3	1	Main genome;Bacteria;Bacteria (superkingdom);PVC group (Planctobacteria);Planctomycetes;OM190
AMOR:OTU_2187;size=152	1	Main genome;Bacteria;Bacteria (superkingdom);Proteobacteria (superphylum);Proteobacteria;Betaproteobacteria;Methylophilales;Methylophilaceae;OM43 clade
AMOR:OTU_14613;size=10	1	Main genome;Bacteria;Bacteria (superkingdom);Ca. Dependentiae (superphylum);Ca. Dependentiae (TM6)
AMOR:OTU_42573;size=1	1	Main genome;Bacteria;Bacteria (superkingdom);PVC group (Planctobacteria);Planctomycetes;Phycisphaerae;Phycisphaerales;Phycisphaeraceae;Unknown Phycisphaeraceae genus 119
AMOR:OTU_54495;size=1	1	Main genome;Bacteria;Bacteria (superkingdom);Terrabacteria;Actinobacteria;Actinobacteria (class);Corynebacteriales;Mycobacteriaceae;Mycobacterium
AMOR:OTU_48058;size=19	1	Main genome;Bacteria;Bacteria (superkingdom);BCR1 (superphylum);BRC1
AMOR:OTU_20064;size=35	1	Main genome;Bacteria;Bacteria (superkingdom);Proteobacteria (superphylum);Proteobacteria;Gammaproteobacteria;Xanthomonadales;Woeseiaceae
AMOR:OTU_24607;size=1	1	Main genome;Bacteria;Bacteria (superkingdom);PVC group (Planctobacteria);Planctomycetes;vadinHA49
AMOR:OTU_43463;size=18	1	Main genome;Archaea;Archaea (superkingdom);DPANN;Ca. Woesearchaeota;Pacearchaeota
AMOR:OTU_10293;size=28	1	Main genome;Bacteria;Bacteria (superkingdom);Ca. Dependentiae (superphylum);Ca. Dependentiae (TM6)
AMOR:OTU_12430;size=13	1	Main genome;Bacteria;Bacteria (superkingdom);Proteobacteria (superphylum);Proteobacteria;Gammaproteobacteria;X35
AMOR:OTU_37190;size=4	1	Main genome;Bacteria;Bacteria (superkingdom);Nitrospirae (superphylum);Nitrospirae;Nitrospira;Nitrospirales;Unknown Nitrospirales family 29
AMOR:OTU_56420;size=2	1	No hits
AMOR:OTU_30828;size=1	1	Main genome;Bacteria;Bacteria (superkingdom);Terrabacteria;Chloroflexi
AMOR:OTU_15265;size=5	1	Main genome;Bacteria;Bacteria (superkingdom);PVC group (Planctobacteria);Kiritimatiellaeota;WCHB1-41
AMOR:OTU_2537;size=166	1	Main genome;Archaea;Archaea (superkingdom);TACK;Ca. Bathyarchaeota
AMOR:OTU_49672;size=6	1	Main genome;Bacteria;Bacteria (superkingdom);Proteobacteria (superphylum);Proteobacteria;Alphaproteobacteria;Rhodospirillales;Rhodospirillaceae
AMOR:OTU_60076;size=2	1	Main genome;Bacteria;Bacteria (superkingdom);Proteobacteria (superphylum);Proteobacteria;Alphaproteobacteria;Rhodobacterales;Rhodobacteraceae
AMOR:OTU_55544;size=3	1	Main genome;Bacteria;Bacteria (superkingdom);Terrabacteria;Chloroflexi;Anaerolineae;Anaerolineales;Anaerolineaceae
AMOR:OTU_17140;size=5	1	Main genome;Bacteria;Bacteria (superkingdom);Proteobacteria (superphylum);Proteobacteria;Alphaproteobacteria;Rhizobiales;Rhodobiaceae
AMOR:OTU_54600;size=1	1	Main genome;Archaea;Archaea (superkingdom);DPANN;Ca. Woesearchaeota;Unknown Ca. Woesearchaeota class 725
AMOR:OTU_10641;size=20	1	Main genome;Bacteria;Bacteria (superkingdom);FCB group;Bacteroidetes;Chitinophagia;Chitinophagales
AMOR:OTU_13703;size=5	1	Main genome;Bacteria;Bacteria (superkingdom);PVC group (Planctobacteria);Planctomycetes;Phycisphaerae;CCM11a
AMOR:OTU_6876;size=38	1	Main genome;Bacteria;Bacteria (superkingdom);Terrabacteria;Chloroflexi;S085
AMOR:OTU_24550;size=1	1	Main genome;Bacteria;Bacteria (superkingdom);PVC group (Planctobacteria);Planctomycetes;BD7-11
AMOR:OTU_43471;size=1	1	Main genome;Archaea;Archaea (superkingdom);TACK;Thaumarchaeota;Nitrososphaeria;Ca. Nitrosopumilales
AMOR:OTU_32949;size=4	1	Main genome;Bacteria;Bacteria (superkingdom);Ca. Hydrogenedentes (superphylum);Ca. Hydrogenedentes (NKB19)
AMOR:OTU_4416;size=228	1	Main genome;Bacteria;Bacteria (superkingdom);PVC group (Planctobacteria);Planctomycetes;vadinHA49
AMOR:OTU_6808;size=52	1	Main genome;Bacteria;Bacteria (superkingdom);PVC group (Planctobacteria);Planctomycetes;Phycisphaerae;MSBL9
AMOR:OTU_31509;size=2	1	Main genome;Bacteria;Bacteria (superkingdom);Ca. Aminicenantes (superphylum);Ca. Aminicenantes (OP8)
AMOR:OTU_40042;size=1	1	Main genome;Bacteria;Bacteria (superkingdom);PVC group (Planctobacteria);Ca. Omnitrophica (OP3)
AMOR:OTU_63069;size=1	1	Main genome;Bacteria;Bacteria (superkingdom);PVC group (Planctobacteria);Planctomycetes;OM190
AMOR:OTU_1587;size=473	1	Main genome;Bacteria;Bacteria (superkingdom);Terrabacteria;Chloroflexi;Dehalococcoidia (subdiv. 6);Napoli-4B-65
AMOR:OTU_52539;size=1	1	Main genome;Bacteria;Bacteria (superkingdom);Ca. Dependentiae (superphylum);Ca. Dependentiae (TM6)
AMOR:OTU_12185;size=5	1	Main genome;Bacteria;Bacteria (superkingdom);Terrabacteria;Chloroflexi;Chloroflexi Subdivision 5 (SAR202)
AMOR:OTU_12950;size=5	1	Main genome;Archaea;Archaea (superkingdom);DPANN;Ca. Woesearchaeota;Pacearchaeota
AMOR:OTU_50682;size=4	1	Main genome;Bacteria;Bacteria (superkingdom);PVC group (Planctobacteria);Planctomycetes;Phycisphaerae;MSBL9
AMOR:OTU_6984;size=38	1	Main genome;Bacteria;Bacteria (superkingdom);PVC group (Planctobacteria);Planctomycetes;MD2896-B258
AMOR:OTU_33455;size=1	1	Main genome;Bacteria;Bacteria (superkingdom);Nitrospirae (superphylum);Nitrospirae;Nitrospira;Nitrospirales;BMS9AB35
AMOR:OTU_11416;size=49	1	Main genome;Bacteria;Bacteria (superkingdom);BCR1 (superphylum);BRC1
AMOR:OTU_18998;size=1	1	Main genome;Bacteria;Bacteria (superkingdom);Terrabacteria;Chloroflexi;Dehalococcoidia (subdiv. 6);GIF3
AMOR:OTU_18139;size=1	1	Main genome;Bacteria;Bacteria (superkingdom);Proteobacteria (superphylum);Proteobacteria;Alphaproteobacteria;Rhizobiales;Bradyrhizobiaceae;Unknown Bradyrhizobiaceae genus 2
AMOR:OTU_29017;size=5	1	Main genome;Bacteria;Bacteria (superkingdom);Terrabacteria;Chloroflexi;Dehalococcoidia (subdiv. 6)
AMOR:OTU_61310;size=1	1	Main genome;Bacteria;Bacteria (superkingdom);FCB group;Bacteroidetes;Cytophagia;Cytophagales
AMOR:OTU_59291;size=1	1	Main genome;Bacteria;Bacteria (superkingdom);FCB group;Gemmatimonadetes;Gemmatimonadetes (class);Gemmatimonadales;Gemmatimonadaceae
AMOR:OTU_23452;size=153	1	Main genome;Bacteria;Bacteria (superkingdom);Terrabacteria;Chloroflexi;S085
AMOR:OTU_42836;size=1	1	Main genome;Archaea;Archaea (superkingdom);TACK;Thaumarchaeota;Nitrososphaeria;Ca. Nitrosopumilales
AMOR:OTU_56714;size=2	1	Main genome;Bacteria;Bacteria (superkingdom);Terrabacteria;Chloroflexi;Chloroflexi Subdivision 8 (TK10)
AMOR:OTU_59966;size=1	1	Main genome;Bacteria;Bacteria (superkingdom);FCB group;Bacteroidetes;Cytophagia;Cytophagales;Cytophagaceae;Unknown Cytophagaceae genus 3
AMOR:OTU_47844;size=2	1	Main genome;Bacteria;Bacteria (superkingdom);PVC group (Planctobacteria);Planctomycetes;OM190
AMOR:OTU_8774;size=37	1	Main genome;Bacteria;Bacteria (superkingdom);Proteobacteria (superphylum);Proteobacteria;Gammaproteobacteria;Thiohalophilus order incertae sedis;Thiohalophilus family incertae sedis;Unknown Thiohalophilus family incertae sedis genus 1
AMOR:OTU_20686;size=1	1	Main genome;Bacteria;Bacteria (superkingdom);Proteobacteria (superphylum);Proteobacteria;Deltaproteobacteria;SAR324 clade(Marine group B)
AMOR:OTU_57127;size=1	1	Main genome;Bacteria;Bacteria (superkingdom);Proteobacteria (superphylum);Proteobacteria;Gammaproteobacteria;Thiotrichales;Thiotrichaceae;Leucothrix
AMOR:OTU_62901;size=1	1	Main genome;Bacteria;Bacteria (superkingdom);PVC group (Planctobacteria);Ca. Omnitrophica (OP3)
AMOR:OTU_63644;size=1	1	Main genome;Bacteria;Bacteria (superkingdom);WS2
AMOR:OTU_23887;size=19	1	Main genome;Bacteria;Bacteria (superkingdom);Proteobacteria (superphylum);Proteobacteria;Alphaproteobacteria;Rhizobiales;Rhodobiaceae
AMOR:OTU_54938;size=1	1	Main genome;Bacteria;Bacteria (superkingdom);Terrabacteria;Chloroflexi;Dehalococcoidia (subdiv. 6)
AMOR:OTU_14934;size=48	1	Main genome;Bacteria;Bacteria (superkingdom);Proteobacteria (superphylum);Proteobacteria;Alphaproteobacteria;Rhodospirillales;Rhodospirillaceae
AMOR:OTU_48015;size=3	1	Main genome;Bacteria;Bacteria (superkingdom);Terrabacteria;Chloroflexi;S085
AMOR:OTU_57450;size=2	1	Main genome;Bacteria;Bacteria (superkingdom);Proteobacteria (superphylum);Proteobacteria;Deltaproteobacteria;Unknown Deltaproteobacteria order 154
AMOR:OTU_35788;size=4	1	Main genome;Bacteria;Bacteria (superkingdom);Terrabacteria;Chloroflexi;S085
AMOR:OTU_45659;size=1	1	Main genome;Bacteria;Bacteria (superkingdom);Atribacteria (superphylum);Ca. Atribacteria
AMOR:OTU_19432;size=2	1	Main genome;Bacteria;Bacteria (superkingdom);Epsilonbacteraeota (superphylum);Epsilonbacteraeota;Campylobacteria;Campylobacterales;Arcobacteraceae;Arcobacter
AMOR:OTU_59530;size=1	1	Main genome;Bacteria;Bacteria (superkingdom);CPR;Ca. Parcubacteria;Candidatus Jorgensenbacteria
AMOR:OTU_14496;size=7	1	Main genome;Bacteria;Bacteria (superkingdom);Proteobacteria (superphylum);Proteobacteria;Deltaproteobacteria;NB1-j
AMOR:OTU_10338;size=18	1	Main genome;Bacteria;Bacteria (superkingdom);PVC group (Planctobacteria);Planctomycetes;OM190
AMOR:OTU_61211;size=1	1	Main genome;Bacteria;Bacteria (superkingdom);Proteobacteria (superphylum);Proteobacteria;Gammaproteobacteria;Xanthomonadales
AMOR:OTU_18516;size=1	1	Main genome;Bacteria;Bacteria (superkingdom);Proteobacteria (superphylum);Proteobacteria;Gammaproteobacteria;Pseudomonadales;Moraxellaceae;Unknown Moraxellaceae genus 9
AMOR:OTU_18175;size=1	1	Main genome;Bacteria;Bacteria (superkingdom);Proteobacteria (superphylum);Proteobacteria;Gammaproteobacteria;Pseudomonadales;Pseudomonadaceae;Unknown Pseudomonadaceae genus 5
AMOR:OTU_49425;size=3	1	Main genome;Bacteria;Bacteria (superkingdom);Terrabacteria;Chloroflexi;S085
AMOR:OTU_33830;size=5	1	Main genome;Bacteria;Bacteria (superkingdom);Proteobacteria (superphylum);Proteobacteria;Alphaproteobacteria;Rhodospirillales;Unknown Rhodospirillales family 115
AMOR:OTU_58475;size=1	1	Main genome;Bacteria;Bacteria (superkingdom);PVC group (Planctobacteria);Planctomycetes;Unknown Planctomycetes class 138
AMOR:OTU_7807;size=13	1	Main genome;Bacteria;Bacteria (superkingdom);BCR1 (superphylum);BRC1
AMOR:OTU_15721;size=122	1	Main genome;Archaea;Archaea (superkingdom);DPANN;Ca. Woesearchaeota;Pacearchaeota
AMOR:OTU_8998;size=19	1	Main genome;Archaea;Archaea (superkingdom);DPANN;Ca. Woesearchaeota;Pacearchaeota
AMOR:OTU_39418;size=1	1	Main genome;Bacteria;Bacteria (superkingdom);Terrabacteria;Chloroflexi;Dehalococcoidia (subdiv. 6);vadinBA26
AMOR:OTU_3778;size=165	1	Main genome;Bacteria;Bacteria (superkingdom);PVC group (Planctobacteria);Ca. Omnitrophica (OP3)
AMOR:OTU_56882;size=12	1	Main genome;Bacteria;Bacteria (superkingdom);Proteobacteria (superphylum);Proteobacteria;Alphaproteobacteria;Sneathiellales;Sneathiellaceae;Unknown Sneathiellaceae genus 3
AMOR:OTU_61347;size=8	1	Main genome;Bacteria;Bacteria (superkingdom);Proteobacteria (superphylum);Proteobacteria;Gammaproteobacteria;BD7-8 marine group
AMOR:OTU_50677;size=1	1	Main genome;Bacteria;Bacteria (superkingdom);FCB group;Ca. Zixibacteria (RBG-1)
AMOR:OTU_40211;size=4	1	Main genome;Archaea;Archaea (superkingdom);Asgaard;Ca. Lokiarchaeota
AMOR:OTU_19953;size=3	1	Main genome;Bacteria;Bacteria (superkingdom);Ca. Aminicenantes (superphylum);Ca. Aminicenantes (OP8)
AMOR:OTU_47445;size=7	1	Main genome;Bacteria;Bacteria (superkingdom);Proteobacteria (superphylum);Proteobacteria;Alphaproteobacteria;Rhodospirillales;Unknown Rhodospirillales family 95
AMOR:OTU_40280;size=2	1	No hits
AMOR:OTU_10067;size=17	1	Main genome;Bacteria;Bacteria (superkingdom);Proteobacteria (superphylum);Proteobacteria;Deltaproteobacteria;SAR324 clade(Marine group B)
AMOR:OTU_43519;size=118	1	Main genome;Bacteria;Bacteria (superkingdom);Terrabacteria;Chloroflexi;Anaerolineae;Anaerolineales;Unknown Anaerolineales family 9
AMOR:OTU_47851;size=3	1	Main genome;Bacteria;Bacteria (superkingdom);Proteobacteria (superphylum);Proteobacteria;Deltaproteobacteria;Myxococcales;Unknown Myxococcales family 255
AMOR:OTU_50575;size=3	1	Main genome;Bacteria;Bacteria (superkingdom);Proteobacteria (superphylum);Proteobacteria;Gammaproteobacteria;EC3
AMOR:OTU_16463;size=30	1	Main genome;Bacteria;Bacteria (superkingdom);PVC group (Planctobacteria);Ca. Omnitrophica (OP3)
AMOR:OTU_23891;size=3	1	Main genome;Archaea;Archaea (superkingdom);TACK;Thaumarchaeota;Nitrososphaeria;Ca. Nitrosopumilales
AMOR:OTU_50584;size=1	1	Main genome;Bacteria;Bacteria (superkingdom);Proteobacteria (superphylum);Proteobacteria;Deltaproteobacteria;Bdellovibrionales;Bacteriovoracaceae;Halobacteriovorax
AMOR:OTU_36918;size=6	1	Main genome;Bacteria;Bacteria (superkingdom);Proteobacteria (superphylum);Proteobacteria;Alphaproteobacteria;Rhodospirillales;Rhodospirillaceae
AMOR:OTU_29881;size=2	1	Main genome;Bacteria;Bacteria (superkingdom);Proteobacteria (superphylum);Proteobacteria;Gammaproteobacteria;Xanthomonadales;Woeseiaceae
AMOR:OTU_5279;size=21	1	Main genome;Bacteria;Bacteria (superkingdom);Nitrospirae (superphylum);Nitrospirae;Nitrospira;Nitrospirales;BMS9AB35
AMOR:OTU_24873;size=1	1	Main genome;Bacteria;Bacteria (superkingdom);PVC group (Planctobacteria);Planctomycetes;Phycisphaerae;Unknown Phycisphaerae order 96
AMOR:OTU_7007;size=17	1	Main genome;Bacteria;Bacteria (superkingdom);FCB group;Bacteroidetes;Cytophagia;Cytophagales
AMOR:OTU_41306;size=2	1	Main genome;Bacteria;Bacteria (superkingdom);WS2
AMOR:OTU_34815;size=6	1	Main genome;Bacteria;Bacteria (superkingdom);Terrabacteria;Chloroflexi;S085
AMOR:OTU_41127;size=15	1	Main genome;Bacteria;Bacteria (superkingdom);Terrabacteria;Chloroflexi;Dehalococcoidia (subdiv. 6);vadinBA26
AMOR:OTU_39664;size=1	1	Main genome;Bacteria;Bacteria (superkingdom);PVC group (Planctobacteria);Planctomycetes;Phycisphaerae;MSBL9
AMOR:OTU_7261;size=19	1	Main genome;Archaea;Archaea (superkingdom);DPANN;Ca. Woesearchaeota;Pacearchaeota
AMOR:OTU_56459;size=1	1	Main genome;Bacteria;Bacteria (superkingdom);PVC group (Planctobacteria);Planctomycetes;SGST604
AMOR:OTU_33580;size=1	1	Main genome;Bacteria;Bacteria (superkingdom);FCB group;Ca. Latescibacteria (WS3)
AMOR:OTU_23749;size=1	1	No hits
AMOR:OTU_4886;size=41	1	Main genome;Bacteria;Bacteria (superkingdom);Terrabacteria;Chloroflexi;Chloroflexi Subdivision 5 (SAR202)
AMOR:OTU_57932;size=1	1	Main genome;Bacteria;Bacteria (superkingdom);Terrabacteria;Chloroflexi;Thermomicrobia;JG30-KF-CM45
AMOR:OTU_31464;size=57	1	Main genome;Bacteria;Bacteria (superkingdom);Proteobacteria (superphylum);Proteobacteria;Deltaproteobacteria;SAR324 clade(Marine group B)
AMOR:OTU_10146;size=10	1	Main genome;Bacteria;Bacteria (superkingdom);Nitrospinae Tectomicrobia group;Nitrospinae;Belgica2005-10-ZG-3
AMOR:OTU_61708;size=5	1	Main genome;Archaea;Archaea (superkingdom);TACK;Thaumarchaeota;Nitrososphaeria;Ca. Nitrosopumilales
AMOR:OTU_47228;size=17	1	Main genome;Archaea;Archaea (superkingdom);DPANN;Ca. Woesearchaeota;Pacearchaeota
AMOR:OTU_10328;size=53	1	Main genome;Bacteria;Bacteria (superkingdom);Proteobacteria (superphylum);Proteobacteria;Deltaproteobacteria;Myxococcales
AMOR:OTU_8487;size=10	1	Main genome;Bacteria;Bacteria (superkingdom);Proteobacteria (superphylum);Proteobacteria;Deltaproteobacteria;Oligoflexales;Unknown Oligoflexales family 41
AMOR:OTU_12163;size=9	1	Main genome;Bacteria;Bacteria (superkingdom);Proteobacteria (superphylum);Proteobacteria;Deltaproteobacteria;NB1-j
AMOR:OTU_35060;size=1	1	Main genome;Bacteria;Bacteria (superkingdom);FCB group;Gemmatimonadetes;Gemmatimonadetes (class);Gemmatimonadales;Unknown Gemmatimonadales family 124
AMOR:OTU_61589;size=1	1	Main genome;Bacteria;Bacteria (superkingdom);Terrabacteria;Firmicutes;Bacilli;Lactobacillales;Streptococcaceae;Unknown Streptococcaceae genus 15
AMOR:OTU_63538;size=1	1	Main genome;Bacteria;Bacteria (superkingdom);FCB group;Gemmatimonadetes;Gemmatimonadetes (class);Gemmatimonadales;Gemmatimonadaceae
AMOR:OTU_7227;size=15	1	Main genome;Bacteria;Bacteria (superkingdom);PVC group (Planctobacteria);Verrucomicrobia;Verrucomicrobiae;Verrucomicrobiales;Rubritalecea;Unknown Rubritalecea genus 3
AMOR:OTU_335;size=2649	1	Main genome;Archaea;Archaea (superkingdom);DPANN;Ca. Woesearchaeota;Pacearchaeota
AMOR:OTU_22344;size=2	1	Main genome;Bacteria;Bacteria (superkingdom);Acidobacteria (superphylum);Acidobacteria;Acidobacteria clade RB25;Acidobacteria group 22
AMOR:OTU_63155;size=2	1	Main genome;Bacteria;Bacteria (superkingdom);PVC group (Planctobacteria);Planctomycetes;Phycisphaerae;MSBL9
AMOR:OTU_2258;size=150	1	Main genome;Bacteria;Bacteria (superkingdom);Proteobacteria (superphylum);Proteobacteria;Gammaproteobacteria;Arenicellales;Arenicellaceae
AMOR:OTU_31475;size=1	1	Main genome;Bacteria;Bacteria (superkingdom);Terrabacteria;Chloroflexi;Dehalococcoidia (subdiv. 6)
AMOR:OTU_35537;size=6	1	Main genome;Bacteria;Bacteria (superkingdom);FCB group;Marinimicrobia (SAR406 clade)
AMOR:OTU_47574;size=1	1	Main genome;Bacteria;Bacteria (superkingdom);Proteobacteria (superphylum);Proteobacteria;Deltaproteobacteria;NB1-j
AMOR:OTU_63096;size=1	1	Main genome;Bacteria;Bacteria (superkingdom);PVC group (Planctobacteria);Planctomycetes;vadinHA49
AMOR:OTU_58586;size=1	1	Main genome;Bacteria;Bacteria (superkingdom);Terrabacteria;Chloroflexi;S085
AMOR:OTU_9703;size=34	1	Main genome;Bacteria;Bacteria (superkingdom);Elusimicrobia (superphylum);Elusimicrobia;Elusimicrobia (class);Unknown Elusimicrobia (class) order 22
AMOR:OTU_13513;size=5	1	Main genome;Bacteria;Bacteria (superkingdom);Proteobacteria (superphylum);Proteobacteria;Gammaproteobacteria;Thiotrichales;Piscirickettsiaceae;Thiomicrospira
AMOR:OTU_17870;size=4	1	Main genome;Bacteria;Bacteria (superkingdom);Proteobacteria (superphylum);Proteobacteria;Betaproteobacteria;Burkholderiales;Comamonadaceae
AMOR:OTU_20744;size=85	1	Main genome;Bacteria;Bacteria (superkingdom);Terrabacteria;Chloroflexi;S085
AMOR:OTU_41190;size=14	1	Main genome;Bacteria;Bacteria (superkingdom);Terrabacteria;Chloroflexi;Dehalococcoidia (subdiv. 6);MSBL5
AMOR:OTU_22883;size=33	1	Main genome;Bacteria;Bacteria (superkingdom);Terrabacteria;Chloroflexi;Chloroflexi Subdivision 5 (SAR202)
AMOR:OTU_63663;size=1	1	Main genome;Bacteria;Bacteria (superkingdom);FCB group;Bacteroidetes;Cytophagia;Cytophagales
AMOR:OTU_14121;size=2	1	Main genome;Bacteria;Bacteria (superkingdom);Proteobacteria (superphylum);Proteobacteria;Gammaproteobacteria;Thiotrichales;EV818SWSAP88
AMOR:OTU_1079;size=1343	1	Main genome;Bacteria;Bacteria (superkingdom);PVC group (Planctobacteria);Planctomycetes;vadinHA49
AMOR:OTU_39548;size=1	1	Main genome;Bacteria;Bacteria (superkingdom);PVC group (Planctobacteria);Planctomycetes;Phycisphaerae;ML-A-10
AMOR:OTU_13958;size=61	1	Main genome;Bacteria;Bacteria (superkingdom);Terrabacteria;Chloroflexi;Chloroflexi Subdivision 5 (SAR202)
AMOR:OTU_26530;size=2	1	Main genome;Bacteria;Bacteria (superkingdom);PVC group (Planctobacteria);Planctomycetes;Phycisphaerae;Phycisphaerales;Phycisphaeraceae
AMOR:OTU_8865;size=11	1	Main genome;Bacteria;Bacteria (superkingdom);PVC group (Planctobacteria);Planctomycetes;Phycisphaerae;Phycisphaerales;Unknown Phycisphaerales family 101
AMOR:OTU_56050;size=1	1	Main genome;Archaea;Archaea (superkingdom);DPANN;Ca. Woesearchaeota;Pacearchaeota
AMOR:OTU_42562;size=39	1	Main genome;Bacteria;Bacteria (superkingdom);Proteobacteria (superphylum);Proteobacteria;Alphaproteobacteria;Rhodospirillales;Rhodospirillaceae
AMOR:OTU_55970;size=1	1	Main genome;Bacteria;Bacteria (superkingdom);Acidobacteria (superphylum);Acidobacteria;Acidobacteria group 21
AMOR:OTU_38101;size=19	1	Main genome;Archaea;Archaea (superkingdom);TACK;Thaumarchaeota;Nitrososphaeria;Ca. Nitrosopumilales
AMOR:OTU_7001;size=51	1	Main genome;Archaea;Archaea (superkingdom);DPANN;Ca. Woesearchaeota;Pacearchaeota
AMOR:OTU_2659;size=466	1	Main genome;Bacteria;Bacteria (superkingdom);Terrabacteria;Firmicutes;Bacilli;Lactobacillales;Carnobacteriaceae;Dolosigranulum
AMOR:OTU_10934;size=5	1	Main genome;Bacteria;Bacteria (superkingdom);Proteobacteria (superphylum);Proteobacteria;Deltaproteobacteria;Bdellovibrionales;Unknown Bdellovibrionales family 80
AMOR:OTU_11356;size=10	1	Main genome;Bacteria;Bacteria (superkingdom);Proteobacteria (superphylum);Proteobacteria;Deltaproteobacteria;Bdellovibrionales;Unknown Bdellovibrionales family 45
AMOR:OTU_53304;size=3	1	Main genome;Bacteria;Bacteria (superkingdom);Proteobacteria (superphylum);Proteobacteria;Alphaproteobacteria;Rhodospirillales;Rhodospirillaceae
AMOR:OTU_7379;size=682	1	Main genome;Archaea;Archaea (superkingdom);TACK;Thaumarchaeota;Nitrososphaeria;Ca. Nitrosopumilales
AMOR:OTU_20096;size=2	1	Main genome;Bacteria;Bacteria (superkingdom);Proteobacteria (superphylum);Proteobacteria;JTB23
AMOR:OTU_24535;size=1	1	Main genome;Archaea;Archaea (superkingdom);DPANN;Ca. Woesearchaeota;Pacearchaeota
AMOR:OTU_57064;size=28	1	Main genome;Bacteria;Bacteria (superkingdom);FCB group;Bacteroidetes;Cytophagia;Cytophagales
AMOR:OTU_63121;size=1	1	Main genome;Bacteria;Bacteria (superkingdom);Proteobacteria (superphylum);Proteobacteria;Alphaproteobacteria;Rhizobiales;Hyphomicrobiaceae;Devosia
AMOR:OTU_6498;size=165	1	Main genome;Bacteria;Bacteria (superkingdom);Ca. Hydrogenedentes (superphylum);Ca. Hydrogenedentes (NKB19)
AMOR:OTU_38010;size=3	1	Main genome;Bacteria;Bacteria (superkingdom);Acidobacteria (superphylum);Acidobacteria;Acidobacteria group 13
AMOR:OTU_4286;size=51	1	Main genome;Archaea;Archaea (superkingdom);DPANN;Ca. Woesearchaeota;Pacearchaeota
AMOR:OTU_48206;size=1	1	Main genome;Archaea;Archaea (superkingdom);TACK;Thaumarchaeota;Nitrososphaeria;Ca. Nitrosopumilales;Ca. Nitrosopumilus family incertae sedis;Ca. Nitrosopumilus
AMOR:OTU_57518;size=1	1	Main genome;Bacteria;Bacteria (superkingdom);PVC group (Planctobacteria);Planctomycetes;Phycisphaerae;Phycisphaerales;Phycisphaeraceae;FS140-16B-02 marine group
AMOR:OTU_21679;size=28	1	Main genome;Bacteria;Bacteria (superkingdom);Terrabacteria;Chloroflexi;Chloroflexi Subdivision 5 (SAR202)
AMOR:OTU_55781;size=1	1	Main genome;Bacteria;Bacteria (superkingdom);Terrabacteria;Chloroflexi;JG30-KF-CM66
AMOR:OTU_37350;size=4	1	Main genome;Bacteria;Bacteria (superkingdom);Ca. Aerophobetes (superphylum);Ca. Aerophobetes (CD12)
AMOR:OTU_19725;size=1	1	Main genome;Bacteria;Bacteria (superkingdom);Proteobacteria (superphylum);Proteobacteria;Betaproteobacteria;Burkholderiales;Burkholderiaceae;Burkholderia-Paraburkholderia
AMOR:OTU_61804;size=6	1	Main genome;Bacteria;Bacteria (superkingdom);Proteobacteria (superphylum);Proteobacteria;Alphaproteobacteria;Rhodobacterales;Rhodobacteraceae
AMOR:OTU_59722;size=1	1	Main genome;Bacteria;Bacteria (superkingdom);FCB group;Bacteroidetes;Cytophagia;Cytophagales;Hymenobacteraceae;Hymenobacter
AMOR:OTU_28207;size=1	1	Main genome;Bacteria;Bacteria (superkingdom);FCB group;Rhodothermaeota;Rhodothermia;Rhodothermales
AMOR:OTU_20225;size=3	1	No hits
AMOR:OTU_24764;size=2	1	Main genome;Bacteria;Bacteria (superkingdom);Proteobacteria (superphylum);Proteobacteria;Gammaproteobacteria;Cellvibrionales;Halieaceae
AMOR:OTU_23388;size=5	1	Main genome;Bacteria;Bacteria (superkingdom);Proteobacteria (superphylum);Proteobacteria;Deltaproteobacteria;NB1-j
AMOR:OTU_9849;size=11	1	Main genome;Bacteria;Bacteria (superkingdom);Proteobacteria (superphylum);Proteobacteria;Alphaproteobacteria;Rickettsiales;Unknown Rickettsiales family 12
AMOR:OTU_63409;size=8	1	Main genome;Bacteria;Bacteria (superkingdom);Terrabacteria;Chloroflexi;Dehalococcoidia (subdiv. 6);FW22
AMOR:OTU_26290;size=3	1	Main genome;Bacteria;Bacteria (superkingdom);Proteobacteria (superphylum);Proteobacteria;Alphaproteobacteria;Rhizobiales;Hyphomicrobiaceae
AMOR:OTU_58268;size=2	1	Main genome;Archaea;Archaea (superkingdom);DPANN;Ca. Woesearchaeota;Pacearchaeota
AMOR:OTU_24794;size=1	1	Main genome;Bacteria;Bacteria (superkingdom);Proteobacteria (superphylum);Proteobacteria;Deltaproteobacteria;SAR324 clade(Marine group B)
AMOR:OTU_11198;size=11	1	Main genome;Bacteria;Bacteria (superkingdom);FCB group;Bacteroidetes;Chitinophagia;Chitinophagales
AMOR:OTU_6572;size=19	1	Main genome;Bacteria;Bacteria (superkingdom);PVC group (Planctobacteria);Planctomycetes;Pla3 lineage
AMOR:OTU_50357;size=7	1	Main genome;Bacteria;Bacteria (superkingdom);FCB group;Fibrobacteres;Chitinivibrionia;possible order 07
AMOR:OTU_20189;size=1	1	Main genome;Bacteria;Bacteria (superkingdom);Epsilonbacteraeota (superphylum);Epsilonbacteraeota;Campylobacteria;Campylobacterales;Thiovulaceae;Unknown Thiovulaceae genus 10
AMOR:OTU_31602;size=1	1	Main genome;Bacteria;Bacteria (superkingdom);PVC group (Planctobacteria);Planctomycetes;Planctomycetacia;Brocadiales;Brocadiaceae;Unknown Brocadiaceae genus 165
AMOR:OTU_30704;size=5	1	Main genome;Bacteria;Bacteria (superkingdom);Epsilonbacteraeota (superphylum);Epsilonbacteraeota;Desulfurellia;Desulfurellales;H16
AMOR:OTU_10060;size=15	1	Main genome;Bacteria;Bacteria (superkingdom);FCB group;Ca. Latescibacteria (WS3)
AMOR:OTU_31576;size=38	1	Main genome;Bacteria;Bacteria (superkingdom);Elusimicrobia (superphylum);Elusimicrobia;Elusimicrobia (class);Unknown Elusimicrobia (class) order 19
AMOR:OTU_15916;size=120	1	Main genome;Bacteria;Bacteria (superkingdom);Nitrospirae (superphylum);Nitrospirae;Nitrospira;Nitrospirales;Nitrospiraceae
AMOR:OTU_33734;size=4	1	Main genome;Bacteria;Bacteria (superkingdom);Proteobacteria (superphylum);Proteobacteria;JTB23
AMOR:OTU_61671;size=1	1	Main genome;Bacteria;Bacteria (superkingdom);Terrabacteria;Actinobacteria;Thermoleophilia;Solirubrobacterales;Unknown Solirubrobacterales family 27
AMOR:OTU_13506;size=6	1	Main genome;Bacteria;Bacteria (superkingdom);Proteobacteria (superphylum);Proteobacteria;Alphaproteobacteria;Rhodobacterales;Rhodobacteraceae
AMOR:OTU_2243;size=193	1	Main genome;Archaea;Archaea (superkingdom);DPANN;Ca. Woesearchaeota;Pacearchaeota
AMOR:OTU_19323;size=142	1	Main genome;Bacteria;Bacteria (superkingdom);Atribacteria (superphylum);Ca. Atribacteria
AMOR:OTU_30543;size=1	1	Main genome;Bacteria;Bacteria (superkingdom);Nitrospirae (superphylum);Nitrospirae;Nitrospira;Nitrospirales;Nitrospiraceae
AMOR:OTU_44618;size=1	1	Main genome;Bacteria;Bacteria (superkingdom);PVC group (Planctobacteria);Planctomycetes;Planctomycetacia;Brocadiales;Brocadiaceae;Candidatus Scalindua
AMOR:OTU_55178;size=1	1	Main genome;Bacteria;Bacteria (superkingdom);CPR;Ca. Peregrinibacteria
AMOR:OTU_33600;size=8	1	Main genome;Bacteria;Bacteria (superkingdom);Acidobacteria (superphylum);Acidobacteria;Acidobacteria group 9
AMOR:OTU_11812;size=43	1	Main genome;Bacteria;Bacteria (superkingdom);PVC group (Planctobacteria);Planctomycetes;Planctomycetacia;Planctomycetales;Planctomycetaceae;Planctomyces
AMOR:OTU_35620;size=1	1	Main genome;Bacteria;Bacteria (superkingdom);Terrabacteria;Firmicutes;Bacilli;Lactobacillales;Lactobacillaceae;Unknown Lactobacillaceae genus 3
AMOR:OTU_12006;size=5	1	Main genome;Bacteria;Bacteria (superkingdom);PVC group (Planctobacteria);Planctomycetes;Planctomycetacia;Planctomycetales;Planctomycetaceae
AMOR:OTU_17698;size=338	1	Main genome;Bacteria;Bacteria (superkingdom);FCB group;Marinimicrobia (SAR406 clade)
AMOR:OTU_24247;size=15	1	Main genome;Bacteria;Bacteria (superkingdom);FCB group;Bacteroidetes;Cytophagia;Cytophagales;Flammeovirgaceae;Unknown Flammeovirgaceae genus 10
AMOR:OTU_5827;size=46	1	Main genome;Bacteria;Bacteria (superkingdom);FCB group;Bacteroidetes;Cytophagia;Cytophagales
AMOR:OTU_20559;size=2	1	Main genome;Bacteria;Bacteria (superkingdom);Proteobacteria (superphylum);Proteobacteria;Deltaproteobacteria;Desulfobacterales;Desulfobacteraceae;SEEP-SRB1
AMOR:OTU_60140;size=3	1	Main genome;Bacteria;Bacteria (superkingdom);Proteobacteria (superphylum);Proteobacteria;Alphaproteobacteria;Rhodospirillales;Rhodospirillaceae
AMOR:OTU_10699;size=6	1	Main genome;Bacteria;Bacteria (superkingdom);Elusimicrobia (superphylum);Elusimicrobia;Elusimicrobia (class);Unknown Elusimicrobia (class) order 52
AMOR:OTU_12454;size=7	1	Main genome;Bacteria;Bacteria (superkingdom);Terrabacteria;Chloroflexi;Chloroflexi Subdivision 5 (SAR202)
AMOR:OTU_39049;size=1	1	Main genome;Bacteria;Bacteria (superkingdom);Proteobacteria (superphylum);Proteobacteria;Deltaproteobacteria;Desulfobacterales;Unknown Desulfobacterales family 21
AMOR:OTU_42243;size=1	1	Chloroplast;Eukaryota (Chloroplast)
AMOR:OTU_35325;size=1	1	Main genome;Bacteria;Bacteria (superkingdom);Proteobacteria (superphylum);Proteobacteria;Gammaproteobacteria;Xanthomonadales
AMOR:OTU_26820;size=2	1	Main genome;Bacteria;Bacteria (superkingdom);Terrabacteria;Actinobacteria;Acidimicrobiia;Acidimicrobiales;OM1 clade
AMOR:OTU_22596;size=1	1	Main genome;Bacteria;Bacteria (superkingdom);Terrabacteria;Chloroflexi;Chloroflexi Subdivision 5 (SAR202)
AMOR:OTU_20367;size=87	1	Main genome;Bacteria;Bacteria (superkingdom);Proteobacteria (superphylum);Proteobacteria;Alphaproteobacteria;Rhodospirillales;Rhodospirillaceae
AMOR:OTU_31696;size=1	1	Main genome;Bacteria;Bacteria (superkingdom);FCB group;Marinimicrobia (SAR406 clade)
AMOR:OTU_5649;size=29	1	Main genome;Bacteria;Bacteria (superkingdom);Terrabacteria;Chloroflexi;Chloroflexi Subdivision 5 (SAR202)
AMOR:OTU_60529;size=1	1	Main genome;Bacteria;Bacteria (superkingdom);FCB group;Gemmatimonadetes;Gemmatimonadetes (class);Gemmatimonadales;Gemmatimonadaceae
AMOR:OTU_20819;size=8	1	Main genome;Bacteria;Bacteria (superkingdom);Proteobacteria (superphylum);Proteobacteria;Gammaproteobacteria;Enterobacteriales;Enterobacteriaceae
AMOR:OTU_2094;size=204	1	Main genome;Bacteria;Bacteria (superkingdom);Terrabacteria;Actinobacteria;Acidimicrobiia;Acidimicrobiales;OM1 clade
AMOR:OTU_20969;size=583	1	Main genome;Bacteria;Bacteria (superkingdom);Proteobacteria (superphylum);Proteobacteria;Alphaproteobacteria;Rhodospirillales;Rhodospirillaceae
AMOR:OTU_42676;size=12	1	Main genome;Archaea;Archaea (superkingdom);DPANN;Ca. Woesearchaeota;Unknown Ca. Woesearchaeota class 144
AMOR:OTU_54245;size=1	1	Main genome;Bacteria;Bacteria (superkingdom);FCB group;Bacteroidetes;Bacteroidia;Bacteroidales;Rikenellaceae;Rikenellaceae RC9 gut group
AMOR:OTU_46041;size=1	1	Main genome;Bacteria;Bacteria (superkingdom);Proteobacteria (superphylum);Proteobacteria
AMOR:OTU_15715;size=2	1	Main genome;Bacteria;Bacteria (superkingdom);PVC group (Planctobacteria);Ca. Omnitrophica (OP3)
AMOR:OTU_32211;size=1	1	Main genome;Bacteria;Bacteria (superkingdom);PVC group (Planctobacteria);Planctomycetes;Unknown Planctomycetes class 113
AMOR:OTU_25636;size=12	1	Main genome;Archaea;Archaea (superkingdom);TACK;Group C3
AMOR:OTU_17314;size=16	1	Main genome;Bacteria;Bacteria (superkingdom);PVC group (Planctobacteria);Ca. Omnitrophica (OP3);Unknown Ca. Omnitrophica (OP3) class 37
AMOR:OTU_10697;size=21	1	Main genome;Bacteria;Bacteria (superkingdom);PVC group (Planctobacteria);Planctomycetes;Phycisphaerae;MSBL9
AMOR:OTU_1310;size=1226	1	Main genome;Bacteria;Bacteria (superkingdom);Terrabacteria;Chloroflexi;Anaerolineae;Anaerolineales;Anaerolineaceae
AMOR:OTU_12543;size=169	1	Main genome;Bacteria;Bacteria (superkingdom);Atribacteria (superphylum);Ca. Atribacteria
AMOR:OTU_57516;size=1	1	Main genome;Bacteria;Bacteria (superkingdom);Acidobacteria (superphylum);Acidobacteria;Acidobacteria group 2
AMOR:OTU_35601;size=1	1	Main genome;Bacteria;Bacteria (superkingdom);Terrabacteria;Chloroflexi;Dehalococcoidia (subdiv. 6);vadinBA26
AMOR:OTU_25197;size=5	1	Main genome;Bacteria;Bacteria (superkingdom);FCB group;Ca. Latescibacteria (WS3);Ca. Latescibacter class incertae sedis;Ca. Latescibacter order incertae sedis;Ca. Latescibacter family incertae sedis;Ca. Latescibacter
AMOR:OTU_7092;size=37	1	Main genome;Bacteria;Bacteria (superkingdom);Terrabacteria;Chloroflexi;Dehalococcoidia (subdiv. 6);vadinBA26
AMOR:OTU_42204;size=1	1	Main genome;Bacteria;Bacteria (superkingdom);Terrabacteria;Chloroflexi;Dehalococcoidia (subdiv. 6);vadinBA26
AMOR:OTU_42033;size=1	1	Main genome;Archaea;Archaea (superkingdom);DPANN;Ca. Woesearchaeota;Pacearchaeota
AMOR:OTU_27376;size=1	1	Main genome;Bacteria;Bacteria (superkingdom);FCB group;Caldithrix phylum incertae sedis;Unknown Caldithrix phylum incertae sedis class 81
AMOR:OTU_38672;size=1	1	Main genome;Bacteria;Bacteria (superkingdom);Terrabacteria;Chloroflexi;Dehalococcoidia (subdiv. 6);vadinBA26
AMOR:OTU_5618;size=72	1	Main genome;Bacteria;Bacteria (superkingdom);PVC group (Planctobacteria);Ca. Omnitrophica (OP3)
AMOR:OTU_19021;size=5	1	Main genome;Bacteria;Bacteria (superkingdom);Terrabacteria;Firmicutes;Bacilli;Bacillales;Planococcaceae
AMOR:OTU_3468;size=158	1	Main genome;Bacteria;Bacteria (superkingdom);PVC group (Planctobacteria);Planctomycetes;vadinHA49
AMOR:OTU_19003;size=1	1	Main genome;Archaea;Archaea (superkingdom);DPANN;Ca. Woesearchaeota;Pacearchaeota
AMOR:OTU_232;size=15748	1	Main genome;Bacteria;Bacteria (superkingdom);Proteobacteria (superphylum);Proteobacteria;Gammaproteobacteria
AMOR:OTU_4102;size=292	1	Main genome;Bacteria;Bacteria (superkingdom);Terrabacteria;Chloroflexi;Dehalococcoidia (subdiv. 6);Sh765B-AG-111
AMOR:OTU_33904;size=3	1	Main genome;Archaea;Archaea (superkingdom);TACK;Thaumarchaeota;Nitrososphaeria;Ca. Nitrosopumilales
AMOR:OTU_43436;size=1	1	Main genome;Archaea;Archaea (superkingdom);DPANN;Ca. Woesearchaeota;Pacearchaeota
AMOR:OTU_30322;size=2	1	Main genome;Bacteria;Bacteria (superkingdom);Terrabacteria;Chloroflexi;Anaerolineae;Anaerolineales;Anaerolineaceae
AMOR:OTU_12382;size=13	1	Main genome;Bacteria;Bacteria (superkingdom);FCB group;Bacteroidetes;Flavobacteriia;Flavobacteriales;Flavobacteriaceae
AMOR:OTU_56985;size=1	1	Main genome;Bacteria;Bacteria (superkingdom);Proteobacteria (superphylum);Proteobacteria;Deltaproteobacteria;Bradymonadales
AMOR:OTU_30887;size=313	1	Main genome;Bacteria;Bacteria (superkingdom);Terrabacteria;Actinobacteria;Acidimicrobiia;Acidimicrobiales;OM1 clade
AMOR:OTU_61369;size=8	1	Main genome;Bacteria;Bacteria (superkingdom);Terrabacteria;Actinobacteria;Acidimicrobiia;Acidimicrobiales;OM1 clade
AMOR:OTU_61606;size=2	1	Main genome;Bacteria;Bacteria (superkingdom);Terrabacteria;Chloroflexi;Dehalococcoidia (subdiv. 6);vadinBA26
AMOR:OTU_45818;size=16	1	Main genome;Bacteria;Bacteria (superkingdom);Proteobacteria (superphylum);Proteobacteria;Deltaproteobacteria;Myxococcales;Unknown Myxococcales family 96
AMOR:OTU_51381;size=1	1	Main genome;Bacteria;Bacteria (superkingdom);Proteobacteria (superphylum);Proteobacteria;Gammaproteobacteria
AMOR:OTU_56266;size=1	1	Main genome;Archaea;Archaea (superkingdom);TACK;Thaumarchaeota;Nitrososphaeria;Ca. Nitrosopumilales
AMOR:OTU_11453;size=26	1	Main genome;Bacteria;Bacteria (superkingdom);Proteobacteria (superphylum);Proteobacteria;Alphaproteobacteria;Rhodobacterales;Rhodobacteraceae
AMOR:OTU_34474;size=2	1	Main genome;Bacteria;Bacteria (superkingdom);Proteobacteria (superphylum);Proteobacteria;Gammaproteobacteria;Xanthomonadales;Woeseiaceae
AMOR:OTU_35712;size=8	1	Main genome;Bacteria;Bacteria (superkingdom);Proteobacteria (superphylum);Proteobacteria;Betaproteobacteria;Burkholderiales;Burkholderiaceae;Ralstonia
AMOR:OTU_6417;size=43	1	Main genome;Bacteria;Bacteria (superkingdom);Terrabacteria;Chloroflexi;Dehalococcoidia (subdiv. 6);MSBL5
AMOR:OTU_30476;size=4	1	Main genome;Bacteria;Bacteria (superkingdom);Terrabacteria;Chloroflexi;S085
AMOR:OTU_57540;size=1	1	Main genome;Bacteria;Bacteria (superkingdom);Terrabacteria;Chloroflexi;Chloroflexi Subdivision 5 (SAR202)
AMOR:OTU_10647;size=4	1	Main genome;Bacteria;Bacteria (superkingdom);Spirochaetes (superphylum);Spirochaetes;Spirochaetia;Unknown Spirochaetia order 14
AMOR:OTU_18308;size=398	1	Main genome;Bacteria;Bacteria (superkingdom);FCB group;Marinimicrobia (SAR406 clade)
AMOR:OTU_23495;size=1	1	Main genome;Bacteria;Bacteria (superkingdom);Elusimicrobia (superphylum);Elusimicrobia;Elusimicrobia (class);HydGH-Bac75
AMOR:OTU_57054;size=3	1	Main genome;Bacteria;Bacteria (superkingdom);FCB group;Marinimicrobia (SAR406 clade)
AMOR:OTU_14887;size=2	1	Main genome;Bacteria;Bacteria (superkingdom);PVC group (Planctobacteria);Planctomycetes;Planctomycetacia;Planctomycetales;Planctomycetaceae
AMOR:OTU_44365;size=9	1	Main genome;Archaea;Archaea (superkingdom);Marine Hydrothermal Vent Group(MHVG)
AMOR:OTU_51070;size=2	1	Main genome;Archaea;Archaea (superkingdom);DPANN;Ca. Woesearchaeota;Unknown Ca. Woesearchaeota class 444
AMOR:OTU_20304;size=2	1	Main genome;Bacteria;Bacteria (superkingdom);Proteobacteria (superphylum);Proteobacteria;Deltaproteobacteria;Desulfobacterales;Desulfobulbaceae
AMOR:OTU_17693;size=176	1	Main genome;Bacteria;Bacteria (superkingdom);Terrabacteria;Chloroflexi;Dehalococcoidia (subdiv. 6);vadinBA26
AMOR:OTU_30219;size=4	1	Main genome;Archaea;Archaea (superkingdom);TACK;Thaumarchaeota;Nitrososphaeria;Ca. Nitrosopumilales
AMOR:OTU_59065;size=1	1	Main genome;Archaea;Archaea (superkingdom);TACK;Thaumarchaeota;Nitrososphaeria;Ca. Nitrosopumilales
AMOR:OTU_40184;size=16	1	Main genome;Bacteria;Bacteria (superkingdom);Nitrospirae (superphylum);Nitrospirae;Nitrospira;Nitrospirales;BMS9AB35
AMOR:OTU_45444;size=1	1	Main genome;Bacteria;Bacteria (superkingdom);Proteobacteria (superphylum);Proteobacteria;Alphaproteobacteria;Rhodobacterales;Rhodobacteraceae;Unknown Rhodobacteraceae genus 3
AMOR:OTU_2483;size=152	1	Main genome;Bacteria;Bacteria (superkingdom);PVC group (Planctobacteria);Planctomycetes;Phycisphaerae;MSBL9
AMOR:OTU_35718;size=1	1	Main genome;Bacteria;Bacteria (superkingdom);Terrabacteria;Firmicutes;Bacilli;Lactobacillales;Leuconostocaceae;Weissella
AMOR:OTU_52922;size=1	1	Main genome;Bacteria;Bacteria (superkingdom);Proteobacteria (superphylum);Proteobacteria;Deltaproteobacteria;Bdellovibrionales;Unknown Bdellovibrionales family 219
AMOR:OTU_3084;size=227	1	Main genome;Bacteria;Bacteria (superkingdom);FCB group;Ca. Latescibacteria (WS3)
AMOR:OTU_391;size=10460	1	Main genome;Bacteria;Bacteria (superkingdom);Proteobacteria (superphylum);Proteobacteria;Deltaproteobacteria;Desulfobacterales;Desulfobacteraceae;SEEP-SRB1
AMOR:OTU_20784;size=1	1	Main genome;Bacteria;Bacteria (superkingdom);FCB group;Ca. Latescibacteria (WS3)
AMOR:OTU_32004;size=1	1	Main genome;Bacteria;Bacteria (superkingdom);Terrabacteria;Chloroflexi;S085
AMOR:OTU_32850;size=2	1	Main genome;Bacteria;Bacteria (superkingdom);PVC group (Planctobacteria);Planctomycetes;Pla3 lineage
AMOR:OTU_48948;size=1	1	Main genome;Bacteria;Bacteria (superkingdom);PVC group (Planctobacteria);Planctomycetes;OM190
AMOR:OTU_4663;size=33	1	Main genome;Bacteria;Bacteria (superkingdom);FCB group;Marinimicrobia (SAR406 clade)
AMOR:OTU_245;size=4983	1	Main genome;Bacteria;Bacteria (superkingdom);DTB120
AMOR:OTU_43514;size=4	1	Main genome;Archaea;Archaea (superkingdom);TACK;Thaumarchaeota;Nitrososphaeria;Ca. Nitrosopumilales
AMOR:OTU_41490;size=1	1	Main genome;Bacteria;Bacteria (superkingdom);Terrabacteria;Chloroflexi;Dehalococcoidia (subdiv. 6);vadinBA26
AMOR:OTU_63420;size=1	1	Main genome;Bacteria;Bacteria (superkingdom);DTB120
AMOR:OTU_19093;size=13	1	Main genome;Archaea;Archaea (superkingdom);DPANN;Ca. Woesearchaeota;Pacearchaeota
AMOR:OTU_13914;size=2	1	Main genome;Bacteria;Bacteria (superkingdom);Proteobacteria (superphylum);Proteobacteria;Deltaproteobacteria;Unknown Deltaproteobacteria order 111
AMOR:OTU_26306;size=14	1	Main genome;Bacteria;Bacteria (superkingdom);Terrabacteria;Chloroflexi;Chloroflexi Subdivision 5 (SAR202)
AMOR:OTU_53464;size=3	1	Main genome;Bacteria;Bacteria (superkingdom);Proteobacteria (superphylum);Proteobacteria;Alphaproteobacteria;Rhodospirillales;Rhodospirillaceae
AMOR:OTU_38723;size=1	1	Main genome;Bacteria;Bacteria (superkingdom);Terrabacteria;Chloroflexi;Dehalococcoidia (subdiv. 6);vadinBA26
AMOR:OTU_27099;size=2	1	Main genome;Bacteria;Bacteria (superkingdom);Proteobacteria (superphylum);Proteobacteria;Deltaproteobacteria;Unknown Deltaproteobacteria order 127
AMOR:OTU_1276;size=1923	1	Main genome;Bacteria;Bacteria (superkingdom);Proteobacteria (superphylum);Proteobacteria;Gammaproteobacteria;Thiotrichales;Thiotrichaceae;Leucothrix
AMOR:OTU_32216;size=2	1	Main genome;Bacteria;Bacteria (superkingdom);Terrabacteria;Chloroflexi;S085
AMOR:OTU_26768;size=2	1	Main genome;Bacteria;Bacteria (superkingdom);Proteobacteria (superphylum);Proteobacteria;Deltaproteobacteria;Desulfobacterales;Unknown Desulfobacterales family 7
AMOR:OTU_14987;size=4	1	Main genome;Bacteria;Bacteria (superkingdom);Terrabacteria;Chloroflexi;Dehalococcoidia (subdiv. 6);vadinBA26
AMOR:OTU_28971;size=2	1	Main genome;Archaea;Archaea (superkingdom);DPANN;Ca. Woesearchaeota;Unknown Ca. Woesearchaeota class 390
AMOR:OTU_39458;size=1	1	Main genome;Bacteria;Bacteria (superkingdom);Proteobacteria (superphylum);Proteobacteria;Deltaproteobacteria;SAR324 clade(Marine group B)
AMOR:OTU_38095;size=1	1	Main genome;Bacteria;Bacteria (superkingdom);Proteobacteria (superphylum);Proteobacteria;Gammaproteobacteria;KI89A clade
AMOR:OTU_32969;size=4	1	Main genome;Bacteria;Bacteria (superkingdom);FCB group;Rhodothermaeota;Rhodothermia;Rhodothermales
AMOR:OTU_54024;size=2	1	Main genome;Bacteria;Bacteria (superkingdom);Proteobacteria (superphylum);Proteobacteria;Deltaproteobacteria;SAR324 clade(Marine group B)
AMOR:OTU_57967;size=10	1	Main genome;Bacteria;Bacteria (superkingdom);FCB group;Marinimicrobia (SAR406 clade)
AMOR:OTU_60829;size=1	1	Main genome;Bacteria;Bacteria (superkingdom);FCB group;Marinimicrobia (SAR406 clade)
AMOR:OTU_18605;size=40	1	Main genome;Archaea;Archaea (superkingdom);Asgaard;Ca. Lokiarchaeota
AMOR:OTU_47756;size=2	1	Main genome;Bacteria;Bacteria (superkingdom);Terrabacteria;Firmicutes;Bacilli;Bacillales;Paenibacillaceae;Paenibacillus
AMOR:OTU_31143;size=17	1	Main genome;Archaea;Archaea (superkingdom);TACK;Group C3
AMOR:OTU_43376;size=1	1	Main genome;Archaea;Archaea (superkingdom);Euryarchaeota (superphylum);Euryarchaeota;Thermoplasmata
AMOR:OTU_63741;size=47	1	Main genome;Bacteria;Bacteria (superkingdom);Terrabacteria;Chloroflexi;Dehalococcoidia (subdiv. 6);GIF3
AMOR:OTU_46605;size=1	1	Main genome;Archaea;Archaea (superkingdom);TACK;Thaumarchaeota;Nitrososphaeria;Ca. Nitrosopumilales
AMOR:OTU_16343;size=95	1	Main genome;Bacteria;Bacteria (superkingdom);Terrabacteria;Chloroflexi;S085
AMOR:OTU_3536;size=71	1	Main genome;Bacteria;Bacteria (superkingdom);Nitrospirae (superphylum);Nitrospirae;Nitrospira;Nitrospirales;Nitrospiraceae
AMOR:OTU_43439;size=1	1	No hits
AMOR:OTU_15903;size=15	1	Main genome;Bacteria;Bacteria (superkingdom);Terrabacteria;Chloroflexi;Dehalococcoidia (subdiv. 6);GIF3
AMOR:OTU_24290;size=2	1	Main genome;Bacteria;Bacteria (superkingdom);PVC group (Planctobacteria);Planctomycetes;BD7-11
AMOR:OTU_56259;size=2	1	Main genome;Bacteria;Bacteria (superkingdom);Proteobacteria (superphylum);Proteobacteria;Alphaproteobacteria;Rhodospirillales;Unknown Rhodospirillales family 191
AMOR:OTU_61370;size=1	1	Main genome;Bacteria;Bacteria (superkingdom);FCB group;Bacteroidetes;Cytophagia;Cytophagales;Flammeovirgaceae
AMOR:OTU_28067;size=2	1	Main genome;Archaea;Archaea (superkingdom);DPANN;Ca. Woesearchaeota;Pacearchaeota
AMOR:OTU_549;size=882	1	Main genome;Bacteria;Bacteria (superkingdom);FCB group;Bacteroidetes;Bacteroidia;Bacteroidales;Porphyromonadaceae;Porphyromonas
AMOR:OTU_21136;size=25	1	Main genome;Bacteria;Bacteria (superkingdom);Terrabacteria;Chloroflexi;Chloroflexi Subdivision 5 (SAR202)
AMOR:OTU_36002;size=48	1	Main genome;Bacteria;Bacteria (superkingdom);PVC group (Planctobacteria);Planctomycetes;Phycisphaerae;Phycisphaerales;Phycisphaeraceae;Urania-1B-19 marine sediment group
AMOR:OTU_45955;size=7	1	Main genome;Archaea;Archaea (superkingdom);TACK;Thaumarchaeota;Nitrososphaeria;Ca. Nitrosopumilales;Ca. Nitrosopumilus family incertae sedis;Ca. Nitrosopumilus
AMOR:OTU_33127;size=1	1	Main genome;Bacteria;Bacteria (superkingdom);PAUC34f
AMOR:OTU_23691;size=1	1	Main genome;Bacteria;Bacteria (superkingdom);PVC group (Planctobacteria);Planctomycetes;Phycisphaerae;Phycisphaerales;Unknown Phycisphaerales family 266
AMOR:OTU_17249;size=2	1	Main genome;Bacteria;Bacteria (superkingdom);PVC group (Planctobacteria);Planctomycetes;Planctomycetacia;Planctomycetales;Unknown Planctomycetales family 94
AMOR:OTU_27879;size=10	1	No hits
AMOR:OTU_8041;size=30	1	Main genome;Bacteria;Bacteria (superkingdom);Terrabacteria;Actinobacteria;Acidimicrobiia;Acidimicrobiales
AMOR:OTU_54402;size=1	1	Main genome;Bacteria;Bacteria (superkingdom);PVC group (Planctobacteria);Planctomycetes;Phycisphaerae;MSBL9
AMOR:OTU_14287;size=2	1	Main genome;Bacteria;Bacteria (superkingdom);Proteobacteria (superphylum);Proteobacteria;Gammaproteobacteria
AMOR:OTU_18706;size=1	1	Main genome;Bacteria;Bacteria (superkingdom);Proteobacteria (superphylum);Proteobacteria;Gammaproteobacteria;Thiotrichales;Thiotrichaceae;Leucothrix
AMOR:OTU_23468;size=420	1	Main genome;Bacteria;Bacteria (superkingdom);Proteobacteria (superphylum);Proteobacteria;Deltaproteobacteria;NB1-j
AMOR:OTU_27792;size=3	1	Main genome;Bacteria;Bacteria (superkingdom);Epsilonbacteraeota (superphylum);Epsilonbacteraeota;Campylobacteria;Campylobacterales;Arcobacteraceae;Arcobacter
AMOR:OTU_13656;size=254	1	Main genome;Bacteria;Bacteria (superkingdom);Terrabacteria;Chloroflexi;Dehalococcoidia (subdiv. 6);vadinBA26
AMOR:OTU_21135;size=1	1	Main genome;Bacteria;Bacteria (superkingdom);Proteobacteria (superphylum);Proteobacteria;Deltaproteobacteria;Syntrophobacterales;Syntrophobacteraceae
AMOR:OTU_24126;size=1	1	Main genome;Bacteria;Bacteria (superkingdom);PVC group (Planctobacteria);Verrucomicrobia;Verrucomicrobiae;Verrucomicrobiales;DEV007
AMOR:OTU_21506;size=4	1	Main genome;Bacteria;Bacteria (superkingdom);Terrabacteria;Firmicutes;Bacilli;Bacillales
AMOR:OTU_35030;size=2	1	Main genome;Archaea;Archaea (superkingdom);Asgaard;Ca. Lokiarchaeota
AMOR:OTU_18406;size=2	1	Main genome;Bacteria;Bacteria (superkingdom);Thermodesulfobacteria (superphylum);Thermodesulfobacteria;Thermodesulfobacteria (class);Thermodesulfobacteriales;Thermodesulfobacteriaceae;Caldimicrobium
AMOR:OTU_28661;size=2	1	Main genome;Archaea;Archaea (superkingdom);DPANN;Ca. Woesearchaeota;Pacearchaeota
AMOR:OTU_3803;size=64	1	Main genome;Bacteria;Bacteria (superkingdom);PVC group (Planctobacteria);Planctomycetes;Pla4 lineage
AMOR:OTU_7352;size=42	1	Main genome;Bacteria;Bacteria (superkingdom);FCB group;Ca. Latescibacteria (WS3)
AMOR:OTU_10742;size=9	1	Main genome;Bacteria;Bacteria (superkingdom);PVC group (Planctobacteria);Ca. Omnitrophica (OP3)
AMOR:OTU_6208;size=52	1	Main genome;Bacteria;Bacteria (superkingdom);PVC group (Planctobacteria);Ca. Omnitrophica (OP3)
AMOR:OTU_4217;size=35	1	Main genome;Bacteria;Bacteria (superkingdom);Ca. Dependentiae (superphylum);Ca. Dependentiae (TM6)
AMOR:OTU_38407;size=1	1	Main genome;Bacteria;Bacteria (superkingdom);Ca. Aminicenantes (superphylum);Ca. Aminicenantes (OP8)
AMOR:OTU_37856;size=1	1	Main genome;Bacteria;Bacteria (superkingdom);Proteobacteria (superphylum);Proteobacteria;Deltaproteobacteria;Bdellovibrionales;Unknown Bdellovibrionales family 193
AMOR:OTU_42426;size=13	1	Main genome;Bacteria;Bacteria (superkingdom);PVC group (Planctobacteria);Planctomycetes;Phycisphaerae;MSBL9
AMOR:OTU_53151;size=1	1	Main genome;Bacteria;Bacteria (superkingdom);Proteobacteria (superphylum);Proteobacteria;Gammaproteobacteria;Xanthomonadales;Woeseiaceae
AMOR:OTU_47456;size=2	1	Main genome;Bacteria;Bacteria (superkingdom);FCB group;Marinimicrobia (SAR406 clade)
AMOR:OTU_28132;size=7	1	Main genome;Bacteria;Bacteria (superkingdom);Ca. Hydrogenedentes (superphylum);Ca. Hydrogenedentes (NKB19)
AMOR:OTU_18993;size=6	1	Main genome;Bacteria;Bacteria (superkingdom);Terrabacteria;Actinobacteria;OPB41
AMOR:OTU_48795;size=1	1	Main genome;Archaea;Archaea (superkingdom);DPANN;Ca. Woesearchaeota;Pacearchaeota
AMOR:OTU_16373;size=10	1	Main genome;Bacteria;Bacteria (superkingdom);Proteobacteria (superphylum);Proteobacteria;Alphaproteobacteria;Rhodospirillales;AT-s3-44
AMOR:OTU_41997;size=19	1	Main genome;Bacteria;Bacteria (superkingdom);Terrabacteria;Chloroflexi;Dehalococcoidia (subdiv. 6);Sh765B-AG-111
AMOR:OTU_41878;size=3	1	Main genome;Bacteria;Bacteria (superkingdom);PVC group (Planctobacteria);Planctomycetes;Planctomycetacia;Planctomycetales;Planctomycetaceae;Unknown Planctomycetaceae genus 161
AMOR:OTU_60308;size=1	1	Main genome;Bacteria;Bacteria (superkingdom);PVC group (Planctobacteria);Planctomycetes;Phycisphaerae;CCM11a
AMOR:OTU_2983;size=237	1	Main genome;Bacteria;Bacteria (superkingdom);PAUC34f
AMOR:OTU_22462;size=1	1	Main genome;Bacteria;Bacteria (superkingdom);Proteobacteria (superphylum);Proteobacteria;Alphaproteobacteria;S26-47
AMOR:OTU_24619;size=9	1	Main genome;Archaea;Archaea (superkingdom);DPANN;Ca. Woesearchaeota;Unknown Ca. Woesearchaeota class 160
AMOR:OTU_41641;size=1	1	Main genome;Bacteria;Bacteria (superkingdom);PVC group (Planctobacteria);Planctomycetes;vadinHA49
AMOR:OTU_35278;size=7	1	Main genome;Bacteria;Bacteria (superkingdom);FCB group;Marinimicrobia (SAR406 clade)
AMOR:OTU_28882;size=1	1	Main genome;Archaea;Archaea (superkingdom);DPANN;Ca. Woesearchaeota;Pacearchaeota
AMOR:OTU_32494;size=2	1	Main genome;Bacteria;Bacteria (superkingdom);Terrabacteria;Chloroflexi;Anaerolineae;Anaerolineales;Unknown Anaerolineales family 48
AMOR:OTU_23883;size=3	1	Main genome;Bacteria;Bacteria (superkingdom);Proteobacteria (superphylum);Proteobacteria;Alphaproteobacteria;Emcibacterales;Emcibacteraceae;Emcibacter
AMOR:OTU_47284;size=13	1	Main genome;Bacteria;Bacteria (superkingdom);CPR;Ca. Parcubacteria;Candidatus Yanofskybacteria
AMOR:OTU_9828;size=5	1	Main genome;Bacteria;Bacteria (superkingdom);Proteobacteria (superphylum);Proteobacteria;Gammaproteobacteria;Thiotrichales;H2-104-2
AMOR:OTU_51155;size=1	1	Main genome;Archaea;Archaea (superkingdom);DPANN;Ca. Woesearchaeota;Unknown Ca. Woesearchaeota class 686
AMOR:OTU_23235;size=2	1	Main genome;Bacteria;Bacteria (superkingdom);Proteobacteria (superphylum);Proteobacteria;Gammaproteobacteria
AMOR:OTU_21873;size=4	1	Main genome;Bacteria;Bacteria (superkingdom);FCB group;Gemmatimonadetes;BD2-11 terrestrial group
AMOR:OTU_31862;size=39	1	Main genome;Bacteria;Bacteria (superkingdom);Proteobacteria (superphylum);Proteobacteria;Alphaproteobacteria;Rhodospirillales;Rhodospirillaceae
AMOR:OTU_62534;size=2	1	Main genome;Bacteria;Bacteria (superkingdom);FCB group;Bacteroidetes;Sphingobacteriia;Sphingobacteriales;Unknown Sphingobacteriales family 21
AMOR:OTU_22461;size=102	1	Main genome;Bacteria;Bacteria (superkingdom);Proteobacteria (superphylum);Proteobacteria;Alphaproteobacteria;Rhodospirillales;Rhodospirillaceae
AMOR:OTU_7485;size=44	1	Main genome;Bacteria;Bacteria (superkingdom);FCB group;Cloacimonetes
AMOR:OTU_2604;size=101	1	Main genome;Archaea;Archaea (superkingdom);DPANN;Ca. Woesearchaeota;Pacearchaeota
AMOR:OTU_62719;size=2	1	Main genome;Bacteria;Bacteria (superkingdom);FCB group;Gemmatimonadetes;BD2-11 terrestrial group
AMOR:OTU_38533;size=1	1	Chloroplast;Eukaryota (Chloroplast)
AMOR:OTU_57957;size=1	1	Main genome;Bacteria;Bacteria (superkingdom);Proteobacteria (superphylum);Proteobacteria;Alphaproteobacteria
AMOR:OTU_12437;size=5	1	Main genome;Bacteria;Bacteria (superkingdom);Proteobacteria (superphylum);Proteobacteria;Deltaproteobacteria;Bradymonadales
AMOR:OTU_32473;size=1	1	Main genome;Bacteria;Bacteria (superkingdom);Terrabacteria;Chloroflexi;SJA-68
AMOR:OTU_20896;size=1	1	Main genome;Bacteria;Bacteria (superkingdom);Proteobacteria (superphylum);Proteobacteria;Alphaproteobacteria;Rhizobiales;Bradyrhizobiaceae
AMOR:OTU_58260;size=2	1	Main genome;Bacteria;Bacteria (superkingdom);Proteobacteria (superphylum);Proteobacteria;Alphaproteobacteria;Rhizobiales;Bradyrhizobiaceae
AMOR:OTU_16994;size=8	1	Main genome;Bacteria;Bacteria (superkingdom);Proteobacteria (superphylum);Proteobacteria;Deltaproteobacteria;Myxococcales;P3OB-42
AMOR:OTU_15652;size=7	1	Main genome;Bacteria;Bacteria (superkingdom);Proteobacteria (superphylum);Proteobacteria;Deltaproteobacteria;Bdellovibrionales;Bacteriovoracaceae
AMOR:OTU_14266;size=8	1	Main genome;Bacteria;Bacteria (superkingdom);Proteobacteria (superphylum);Proteobacteria;Deltaproteobacteria;SAR324 clade(Marine group B)
AMOR:OTU_18067;size=2	1	Main genome;Bacteria;Bacteria (superkingdom);Proteobacteria (superphylum);Proteobacteria;Betaproteobacteria;Burkholderiales;Comamonadaceae
AMOR:OTU_44671;size=116	1	Main genome;Bacteria;Bacteria (superkingdom);PVC group (Planctobacteria);Planctomycetes;Phycisphaerae;MSBL9
AMOR:OTU_32063;size=7	1	Main genome;Bacteria;Bacteria (superkingdom);Proteobacteria (superphylum);Proteobacteria;Alphaproteobacteria;Rhodobacterales;Rhodobacteraceae;Roseobacter clade CHAB-I-5 lineage
AMOR:OTU_22341;size=1	1	Main genome;Bacteria;Bacteria (superkingdom);PVC group (Planctobacteria);Planctomycetes;Phycisphaerae;Phycisphaerales;Phycisphaeraceae;Unknown Phycisphaeraceae genus 104
AMOR:OTU_30749;size=25	1	Main genome;Bacteria;Bacteria (superkingdom);PVC group (Planctobacteria);Planctomycetes;Planctomycetacia;Brocadiales;Unknown Brocadiales family 26
AMOR:OTU_5440;size=28	1	Main genome;Bacteria;Bacteria (superkingdom);Terrabacteria;Actinobacteria;OPB41
AMOR:OTU_54523;size=1	1	Main genome;Bacteria;Bacteria (superkingdom);PVC group (Planctobacteria);Planctomycetes;Planctomycetacia;Planctomycetales;Planctomycetaceae;Unknown Planctomycetaceae genus 380
AMOR:OTU_43118;size=11	1	Main genome;Archaea;Archaea (superkingdom);TACK;Thaumarchaeota;Nitrososphaeria;Ca. Nitrosopumilales
AMOR:OTU_46580;size=1	1	Main genome;Bacteria;Bacteria (superkingdom);PVC group (Planctobacteria);Planctomycetes;OM190
AMOR:OTU_59948;size=1	1	Main genome;Bacteria;Bacteria (superkingdom);Proteobacteria (superphylum);Proteobacteria;Deltaproteobacteria;Oligoflexales;Unknown Oligoflexales family 209
AMOR:OTU_46524;size=282	1	Main genome;Bacteria;Bacteria (superkingdom);Proteobacteria (superphylum);Proteobacteria;Alphaproteobacteria;Rhodospirillales;Rhodospirillaceae
AMOR:OTU_59532;size=2	1	Main genome;Bacteria;Bacteria (superkingdom);Proteobacteria (superphylum);Proteobacteria;Alphaproteobacteria;Rhodospirillales;Rhodospirillaceae
AMOR:OTU_55460;size=28	1	Main genome;Bacteria;Bacteria (superkingdom);Proteobacteria (superphylum);Proteobacteria;Deltaproteobacteria;Myxococcales;Haliangiaceae;Haliangium
AMOR:OTU_4029;size=57	1	Main genome;Bacteria;Bacteria (superkingdom);Acidobacteria (superphylum);Acidobacteria;Acidobacteria group 17
AMOR:OTU_1780;size=202	1	Main genome;Bacteria;Bacteria (superkingdom);Terrabacteria;Chloroflexi;JG30-KF-CM66
AMOR:OTU_43903;size=1	1	Main genome;Bacteria;Bacteria (superkingdom);Terrabacteria;Deinococcus-Thermus;Deinococci;Deinococcales;Deinococcaceae;Unknown Deinococcaceae genus 3
AMOR:OTU_32943;size=1	1	Main genome;Bacteria;Bacteria (superkingdom);Terrabacteria;Chloroflexi;Dehalococcoidia (subdiv. 6);vadinBA26
AMOR:OTU_7740;size=46	1	Main genome;Bacteria;Bacteria (superkingdom);PVC group (Planctobacteria);Planctomycetes;Phycisphaerae;MSBL9
AMOR:OTU_60247;size=1	1	Main genome;Bacteria;Bacteria (superkingdom);Terrabacteria;Chloroflexi;Dehalococcoidia (subdiv. 6);vadinBA26
AMOR:OTU_10151;size=11	1	Main genome;Archaea;Archaea (superkingdom);DPANN;Ca. Woesearchaeota;Pacearchaeota
AMOR:OTU_59776;size=5	1	Main genome;Bacteria;Bacteria (superkingdom);FCB group;Ca. Latescibacteria (WS3);Unknown Ca. Latescibacteria (WS3) class 19
AMOR:OTU_32606;size=4	1	Main genome;Bacteria;Bacteria (superkingdom);Epsilonbacteraeota (superphylum);Epsilonbacteraeota;Campylobacteria;Campylobacterales;Sulfurovaceae;Sulfurovum
AMOR:OTU_62467;size=1	1	Main genome;Bacteria;Bacteria (superkingdom);Proteobacteria (superphylum);Proteobacteria;Alphaproteobacteria;Rhodospirillales;Rhodospirillaceae
AMOR:OTU_53407;size=37	1	Main genome;Bacteria;Bacteria (superkingdom);PVC group (Planctobacteria);Planctomycetes;Phycisphaerae;Unknown Phycisphaerae order 26
AMOR:OTU_39654;size=2	1	Main genome;Bacteria;Bacteria (superkingdom);PVC group (Planctobacteria);Chlamydiae;Chlamydiia;Chlamydiales;Unknown Chlamydiales family 19
AMOR:OTU_31034;size=1	1	No hits
AMOR:OTU_63062;size=1	1	Main genome;Bacteria;Bacteria (superkingdom);BCR1 (superphylum);BRC1
AMOR:OTU_14396;size=5	1	Main genome;Bacteria;Bacteria (superkingdom);Proteobacteria (superphylum);Proteobacteria;Deltaproteobacteria;Unknown Deltaproteobacteria order 78
AMOR:OTU_58462;size=1	1	Main genome;Bacteria;Bacteria (superkingdom);Terrabacteria;Actinobacteria;Acidimicrobiia;Acidimicrobiales;OM1 clade
AMOR:OTU_61507;size=4	1	Main genome;Bacteria;Bacteria (superkingdom);FCB group;Bacteroidetes;Flavobacteriia;Flavobacteriales;Flavobacteriaceae;Bergeyella
AMOR:OTU_58439;size=1	1	Main genome;Bacteria;Bacteria (superkingdom);CPR;Ca. Peregrinibacteria;Candidatus Peribacteria
AMOR:OTU_24310;size=5	1	Main genome;Bacteria;Bacteria (superkingdom);PVC group (Planctobacteria);Planctomycetes;Phycisphaerae;Phycisphaerales;08D2Z94 hypersaline microbial mat group
AMOR:OTU_20673;size=7	1	Main genome;Bacteria;Bacteria (superkingdom);FCB group;Gemmatimonadetes;Gemmatimonadetes (class);Gemmatimonadales;Gemmatimonadaceae
AMOR:OTU_8220;size=8	1	Main genome;Bacteria;Bacteria (superkingdom);Proteobacteria (superphylum);Proteobacteria;Deltaproteobacteria;SAR324 clade(Marine group B)
AMOR:OTU_33080;size=91	1	Main genome;Bacteria;Bacteria (superkingdom);Proteobacteria (superphylum);Proteobacteria;Deltaproteobacteria;Desulfobacterales;Desulfobacteraceae;SEEP-SRB1
AMOR:OTU_46721;size=1	1	Main genome;Bacteria;Bacteria (superkingdom);Proteobacteria (superphylum);Proteobacteria;Gammaproteobacteria;Thiotrichales;Piscirickettsiaceae;Unknown Piscirickettsiaceae genus 3
AMOR:OTU_21861;size=11	1	Main genome;Bacteria;Bacteria (superkingdom);Proteobacteria (superphylum);Proteobacteria;Gammaproteobacteria;Xanthomonadales;Woeseiaceae
AMOR:OTU_10716;size=7	1	Main genome;Bacteria;Bacteria (superkingdom);Terrabacteria;Chloroflexi;Chloroflexi Subdivision 5 (SAR202)
AMOR:OTU_6555;size=111	1	Main genome;Bacteria;Bacteria (superkingdom);PVC group (Planctobacteria);Verrucomicrobia;Verrucomicrobiae;Verrucomicrobiales;Rubritalecea;Roseibacillus
AMOR:OTU_60271;size=1	1	Main genome;Bacteria;Bacteria (superkingdom);Terrabacteria;Chloroflexi;S085
AMOR:OTU_51948;size=3	1	Main genome;Bacteria;Bacteria (superkingdom);Terrabacteria;Actinobacteria;TakashiAC-B11
AMOR:OTU_33535;size=1	1	Main genome;Bacteria;Bacteria (superkingdom);PVC group (Planctobacteria);Ca. Omnitrophica (OP3)
AMOR:OTU_39608;size=1	1	Main genome;Archaea;Archaea (superkingdom);DPANN;Ca. Diapherotrites;Unknown Ca. Diapherotrites class 48
AMOR:OTU_44977;size=1	1	Main genome;Bacteria;Bacteria (superkingdom);Epsilonbacteraeota (superphylum);Epsilonbacteraeota;Desulfurellia;Desulfurellales;SPG12-401-411-B5
AMOR:OTU_59685;size=1	1	Main genome;Bacteria;Bacteria (superkingdom);FCB group;Marinimicrobia (SAR406 clade)
AMOR:OTU_47364;size=11	1	Main genome;Bacteria;Bacteria (superkingdom);Proteobacteria (superphylum);Proteobacteria;Deltaproteobacteria;Myxococcales;Unknown Myxococcales family 123
AMOR:OTU_20487;size=410	1	Main genome;Bacteria;Bacteria (superkingdom);Terrabacteria;Chloroflexi;Dehalococcoidia (subdiv. 6);Napoli-4B-65
AMOR:OTU_38207;size=1	1	Main genome;Bacteria;Bacteria (superkingdom);Proteobacteria (superphylum);Proteobacteria;Gammaproteobacteria;EC3
AMOR:OTU_51465;size=1	1	Main genome;Bacteria;Bacteria (superkingdom);Proteobacteria (superphylum);Proteobacteria;Deltaproteobacteria;Desulfobacterales;Desulfobacteraceae
AMOR:OTU_35305;size=1	1	Main genome;Bacteria;Bacteria (superkingdom);PVC group (Planctobacteria);Planctomycetes;Planctomycetacia;Planctomycetales;Unknown Planctomycetales family 151
AMOR:OTU_25360;size=1	1	Main genome;Bacteria;Bacteria (superkingdom);Epsilonbacteraeota (superphylum);Epsilonbacteraeota;Campylobacteria;Campylobacterales;Thiovulaceae;Sulfurimonas
AMOR:OTU_31436;size=23	1	Main genome;Bacteria;Bacteria (superkingdom);Terrabacteria;Actinobacteria;Thermoleophilia;Solirubrobacterales;Elev-16S-1332
AMOR:OTU_15835;size=3	1	Main genome;Bacteria;Bacteria (superkingdom)
AMOR:OTU_47753;size=1	1	Main genome;Bacteria;Bacteria (superkingdom);Elusimicrobia (superphylum);Elusimicrobia;Elusimicrobia (class);Unknown Elusimicrobia (class) order 126
AMOR:OTU_49205;size=10	1	Main genome;Archaea;Archaea (superkingdom);TACK;Thaumarchaeota;Nitrososphaeria;Ca. Nitrosopumilales
AMOR:OTU_10776;size=4	1	Main genome;Bacteria;Bacteria (superkingdom);PVC group (Planctobacteria);Planctomycetes;Unknown Planctomycetes class 65
AMOR:OTU_486;size=2546	1	Main genome;Archaea;Archaea (superkingdom);DPANN;Ca. Woesearchaeota;Pacearchaeota
AMOR:OTU_6889;size=56	1	Main genome;Bacteria;Bacteria (superkingdom);Spirochaetes (superphylum);Spirochaetes;Spirochaetia;Spirochaetales;Spirochaetaceae;Unknown Spirochaetaceae genus 14
AMOR:OTU_13780;size=3	1	Main genome;Bacteria;Bacteria (superkingdom);Proteobacteria (superphylum);Proteobacteria;Deltaproteobacteria;Bradymonadales
AMOR:OTU_41616;size=4	1	Main genome;Bacteria;Bacteria (superkingdom);FCB group;Bacteroidetes;Bacteroidetes BD2-2
AMOR:OTU_39641;size=2	1	Main genome;Bacteria;Bacteria (superkingdom);Terrabacteria;Chloroflexi;Dehalococcoidia (subdiv. 6);Napoli-4B-65
AMOR:OTU_9325;size=8	1	Main genome;Bacteria;Bacteria (superkingdom);PVC group (Planctobacteria);Planctomycetes;Phycisphaerae;Phycisphaerales;SBYZ-1154
AMOR:OTU_44901;size=2	1	Main genome;Bacteria;Bacteria (superkingdom);PVC group (Planctobacteria);Planctomycetes;Phycisphaerae;Phycisphaerales;SBYZ-984
AMOR:OTU_46154;size=1	1	Main genome;Bacteria;Bacteria (superkingdom);FCB group;Ca. Latescibacteria (WS3)
AMOR:OTU_46153;size=1	1	Main genome;Bacteria;Bacteria (superkingdom);Acidobacteria (superphylum);Acidobacteria;Holophagae;Acidobacteria group 10;Sva0725
AMOR:OTU_21230;size=7	1	Main genome;Bacteria;Bacteria (superkingdom);Acidobacteria (superphylum);Acidobacteria;Acidobacteria group 9
AMOR:OTU_29878;size=1	1	Main genome;Bacteria;Bacteria (superkingdom);Nitrospinae Tectomicrobia group;Nitrospinae;Nitrospinia;Nitrospinales;Nitrospinaceae;Unknown Nitrospinaceae genus 25
AMOR:OTU_49930;size=2	1	Main genome;Bacteria;Bacteria (superkingdom);Terrabacteria;Chloroflexi;Dehalococcoidia (subdiv. 6);Napoli-4B-65
AMOR:OTU_17095;size=23	1	Main genome;Bacteria;Bacteria (superkingdom);Acidobacteria (superphylum);Acidobacteria;Acidobacteria group 2
AMOR:OTU_43125;size=2	1	Main genome;Bacteria;Bacteria (superkingdom);Epsilonbacteraeota (superphylum);Epsilonbacteraeota;Desulfurellia;Desulfurellales;Unknown Desulfurellales family 52
AMOR:OTU_4023;size=36	1	Main genome;Bacteria;Bacteria (superkingdom);FCB group;Gemmatimonadetes;Gemmatimonadetes (class);Gemmatimonadales;Gemmatimonadaceae
AMOR:OTU_44530;size=1	1	Main genome;Bacteria;Bacteria (superkingdom);PVC group (Planctobacteria);Planctomycetes;Phycisphaerae;Phycisphaerales
AMOR:OTU_39959;size=2	1	Main genome;Bacteria;Bacteria (superkingdom);Terrabacteria;Chloroflexi;Dehalococcoidia (subdiv. 6);Napoli-4B-65
AMOR:OTU_43142;size=1	1	Main genome;Bacteria;Bacteria (superkingdom);CPR;Ca. Peregrinibacteria;Candidatus Peribacteria
AMOR:OTU_41005;size=1	1	Main genome;Bacteria;Bacteria (superkingdom);PVC group (Planctobacteria);Planctomycetes;Planctomycetacia;Planctomycetales;Planctomycetaceae;Unknown Planctomycetaceae genus 304
AMOR:OTU_8044;size=37	1	Main genome;Bacteria;Bacteria (superkingdom);PVC group (Planctobacteria);Planctomycetes;OM190
AMOR:OTU_55681;size=19	1	Main genome;Archaea;Archaea (superkingdom);DPANN;Ca. Woesearchaeota;Pacearchaeota
AMOR:OTU_55258;size=1	1	Main genome;Bacteria;Bacteria (superkingdom);Proteobacteria (superphylum);Proteobacteria;Deltaproteobacteria;Unknown Deltaproteobacteria order 245
AMOR:OTU_52333;size=5	1	Main genome;Bacteria;Bacteria (superkingdom);Proteobacteria (superphylum);Proteobacteria;Gammaproteobacteria;Oceanospirillales;OM182 clade
AMOR:OTU_6714;size=95	1	Main genome;Archaea;Archaea (superkingdom);DPANN;Ca. Woesearchaeota;Unknown Ca. Woesearchaeota class 36
AMOR:OTU_41588;size=1	1	Main genome;Bacteria;Bacteria (superkingdom);PVC group (Planctobacteria);Planctomycetes;vadinHA49
AMOR:OTU_49170;size=1	1	Main genome;Bacteria;Bacteria (superkingdom);CPR;Ca. Parcubacteria
AMOR:OTU_51432;size=1	1	Main genome;Bacteria;Bacteria (superkingdom);Ca. Aminicenantes (superphylum);Ca. Aminicenantes (OP8)
AMOR:OTU_4474;size=31	1	Main genome;Bacteria;Bacteria (superkingdom);CPR;Ca. Microgenomates (OP11);Unknown Ca. Microgenomates (OP11) class 1
AMOR:OTU_49620;size=1	1	Main genome;Bacteria;Bacteria (superkingdom);Terrabacteria;Chloroflexi;S085
AMOR:OTU_35946;size=8	1	Main genome;Bacteria;Bacteria (superkingdom);Terrabacteria;Chloroflexi;Chloroflexi Subdivision 5 (SAR202)
AMOR:OTU_52162;size=1	1	Main genome;Bacteria;Bacteria (superkingdom);Proteobacteria (superphylum);Proteobacteria;Deltaproteobacteria;Myxococcales;Eel-36e1D6
AMOR:OTU_52982;size=1	1	Main genome;Bacteria;Bacteria (superkingdom);Terrabacteria;Actinobacteria;Thermoleophilia;Solirubrobacterales;Elev-16S-1332
AMOR:OTU_13151;size=30	1	Main genome;Bacteria;Bacteria (superkingdom);FCB group;Ca. Latescibacteria (WS3);Ca. Latescibacter class incertae sedis;Ca. Latescibacter order incertae sedis;Ca. Latescibacter family incertae sedis;Ca. Latescibacter
AMOR:OTU_6773;size=23	1	Main genome;Bacteria;Bacteria (superkingdom);Proteobacteria (superphylum);Proteobacteria;Gammaproteobacteria;Legionellales;Unknown Legionellales family 17
AMOR:OTU_30436;size=5	1	Main genome;Bacteria;Bacteria (superkingdom);Proteobacteria (superphylum);Proteobacteria;Gammaproteobacteria;Legionellales;Coxiellaceae;Unknown Coxiellaceae genus 50
AMOR:OTU_2986;size=80	1	Main genome;Bacteria;Bacteria (superkingdom);Proteobacteria (superphylum);Proteobacteria;Deltaproteobacteria;Myxococcales;Unknown Myxococcales family 30
AMOR:OTU_25121;size=37	1	Main genome;Archaea;Archaea (superkingdom);TACK;Thaumarchaeota;Nitrososphaeria;Ca. Nitrosopumilales;Ca. Nitrosopumilus family incertae sedis;Ca. Nitrosopumilus
AMOR:OTU_32353;size=1	1	Main genome;Bacteria;Bacteria (superkingdom);Proteobacteria (superphylum);Proteobacteria;Deltaproteobacteria;NB1-j
AMOR:OTU_25456;size=4	1	Main genome;Bacteria;Bacteria (superkingdom);Terrabacteria;Chloroflexi;Dehalococcoidia (subdiv. 6);vadinBA26
AMOR:OTU_1683;size=223	1	Main genome;Bacteria;Bacteria (superkingdom);Proteobacteria (superphylum);Proteobacteria;Deltaproteobacteria;Desulfarculales;Desulfarculaceae
AMOR:OTU_58679;size=1	1	Main genome;Bacteria;Bacteria (superkingdom);Proteobacteria (superphylum);Proteobacteria;Alphaproteobacteria;Rhodospirillales;Rhodospirillaceae
AMOR:OTU_58911;size=3	1	Main genome;Archaea;Archaea (superkingdom);TACK;Thaumarchaeota;Nitrososphaeria;Ca. Nitrosopumilales
AMOR:OTU_49354;size=2	1	Main genome;Archaea;Archaea (superkingdom);DPANN;Ca. Woesearchaeota;Pacearchaeota
AMOR:OTU_63459;size=3	1	Main genome;Bacteria;Bacteria (superkingdom);FCB group;Marinimicrobia (SAR406 clade)
AMOR:OTU_20462;size=1	1	Main genome;Bacteria;Bacteria (superkingdom);Proteobacteria (superphylum);Proteobacteria;Gammaproteobacteria;Methylococcales;Unknown Methylococcales family 4
AMOR:OTU_120;size=4592	1	Main genome;Bacteria;Bacteria (superkingdom);CPR;Ca. Peregrinibacteria
AMOR:OTU_30314;size=1	1	Main genome;Bacteria;Bacteria (superkingdom);Terrabacteria;Chloroflexi;S085
AMOR:OTU_43123;size=10	1	Main genome;Bacteria;Bacteria (superkingdom);FCB group;Gemmatimonadetes;Gemmatimonadetes (class);Gemmatimonadales;Gemmatimonadaceae
AMOR:OTU_9186;size=19	1	Main genome;Bacteria;Bacteria (superkingdom);BCR1 (superphylum);BRC1
AMOR:OTU_25007;size=39	1	Main genome;Archaea;Archaea (superkingdom);DPANN;Ca. Woesearchaeota;Pacearchaeota
AMOR:OTU_26773;size=2	1	Main genome;Bacteria;Bacteria (superkingdom);FCB group;Gemmatimonadetes;BD2-11 terrestrial group
AMOR:OTU_4946;size=34	1	Main genome;Bacteria;Bacteria (superkingdom);PVC group (Planctobacteria);Planctomycetes;Planctomycetacia;Planctomycetales;Planctomycetaceae;Blastopirellula
AMOR:OTU_29085;size=6	1	Main genome;Bacteria;Bacteria (superkingdom);Acidobacteria (superphylum);Acidobacteria;Acidobacteria group 13
AMOR:OTU_57331;size=2	1	Main genome;Bacteria;Bacteria (superkingdom);Terrabacteria;Chloroflexi;Chloroflexi Subdivision 5 (SAR202)
AMOR:OTU_25630;size=3	1	Main genome;Bacteria;Bacteria (superkingdom);Terrabacteria;Firmicutes;Bacilli;Lactobacillales;Streptococcaceae;Streptococcus
AMOR:OTU_16026;size=2	1	Main genome;Bacteria;Bacteria (superkingdom);Terrabacteria;Chloroflexi;Anaerolineae;Anaerolineales;Unknown Anaerolineales family 44
AMOR:OTU_21051;size=4	1	Main genome;Bacteria;Bacteria (superkingdom);PVC group (Planctobacteria);Planctomycetes;Phycisphaerae;ML-A-10
AMOR:OTU_27622;size=8	1	Main genome;Bacteria;Bacteria (superkingdom);Acidobacteria (superphylum);Acidobacteria;Holophagae;Acidobacteria group 10;Sva0725
AMOR:OTU_1179;size=800	1	Main genome;Bacteria;Bacteria (superkingdom);Terrabacteria;Chloroflexi;Chloroflexi Subdivision 8 (TK10)
AMOR:OTU_15018;size=2	1	Main genome;Bacteria;Bacteria (superkingdom)
AMOR:OTU_44035;size=1	1	Main genome;Bacteria;Bacteria (superkingdom);Epsilonbacteraeota (superphylum);Epsilonbacteraeota;Desulfurellia;Desulfurellales;H16
AMOR:OTU_23582;size=9	1	Main genome;Archaea;Archaea (superkingdom);TACK;Thaumarchaeota;Nitrososphaeria;Ca. Nitrosopumilales
AMOR:OTU_13306;size=10	1	Main genome;Archaea;Archaea (superkingdom);DPANN;Ca. Woesearchaeota;Pacearchaeota
AMOR:OTU_17277;size=5	1	Main genome;Archaea;Archaea (superkingdom);DPANN;Ca. Woesearchaeota;Pacearchaeota
AMOR:OTU_60062;size=1	1	Main genome;Bacteria;Bacteria (superkingdom);Terrabacteria;Chloroflexi;Chloroflexi Subdivision 5 (SAR202)
AMOR:OTU_15767;size=2	1	Main genome;Bacteria;Bacteria (superkingdom);Terrabacteria;Chloroflexi;Dehalococcoidia (subdiv. 6);vadinBA26
AMOR:OTU_39771;size=2	1	Main genome;Bacteria;Bacteria (superkingdom);PVC group (Planctobacteria);Ca. Omnitrophica (OP3)
AMOR:OTU_17733;size=8	1	Main genome;Bacteria;Bacteria (superkingdom);Proteobacteria (superphylum);Proteobacteria;Betaproteobacteria;Burkholderiales;Burkholderiaceae;Ralstonia
AMOR:OTU_15079;size=3	1	Main genome;Bacteria;Bacteria (superkingdom);Terrabacteria;Chloroflexi;Dehalococcoidia (subdiv. 6);vadinBA26
AMOR:OTU_1783;size=369	1	Main genome;Bacteria;Bacteria (superkingdom);PVC group (Planctobacteria);Planctomycetes;Planctomycetacia;Planctomycetales;Planctomycetaceae;Pir4 lineage
AMOR:OTU_7276;size=29	1	Main genome;Bacteria;Bacteria (superkingdom);PVC group (Planctobacteria);Planctomycetes;Phycisphaerae;MSBL9
AMOR:OTU_45937;size=1	1	Main genome;Bacteria;Bacteria (superkingdom);PVC group (Planctobacteria);Lentisphaerae;Lentisphaeria;Victivallales
AMOR:OTU_41620;size=1	1	Main genome;Archaea;Archaea (superkingdom);TACK;Thaumarchaeota;Nitrososphaeria;Ca. Nitrosopumilales;Ca. Nitrosopumilus family incertae sedis;Unknown Ca. Nitrosopumilus family incertae sedis genus 22
AMOR:OTU_3687;size=78	1	Main genome;Bacteria;Bacteria (superkingdom);PVC group (Planctobacteria);Planctomycetes;Planctomycetacia;Planctomycetales;Planctomycetaceae;Pir4 lineage
AMOR:OTU_14863;size=5	1	Main genome;Bacteria;Bacteria (superkingdom);Proteobacteria (superphylum);Proteobacteria;Deltaproteobacteria;Bradymonadales
AMOR:OTU_28679;size=3	1	Main genome;Bacteria;Bacteria (superkingdom);NC10 (superphylum);NC10
AMOR:OTU_55767;size=8	1	Main genome;Bacteria;Bacteria (superkingdom);NC10 (superphylum);NC10
AMOR:OTU_59758;size=4	1	Main genome;Bacteria;Bacteria (superkingdom);FCB group;Bacteroidetes;Flavobacteriia;Flavobacteriales;Flavobacteriaceae
AMOR:OTU_26210;size=3	1	Main genome;Bacteria;Bacteria (superkingdom);PVC group (Planctobacteria);Planctomycetes;Planctomycetacia;Planctomycetales;Unknown Planctomycetales family 74
AMOR:OTU_17827;size=2	1	Main genome;Bacteria;Bacteria (superkingdom);Proteobacteria (superphylum);Proteobacteria;Gammaproteobacteria;Enterobacteriales;Enterobacteriaceae
AMOR:OTU_51911;size=1	1	Main genome;Bacteria;Bacteria (superkingdom);FCB group;Marinimicrobia (SAR406 clade)
AMOR:OTU_48889;size=1	1	Main genome;Bacteria;Bacteria (superkingdom);Terrabacteria;Actinobacteria;Acidimicrobiia;Acidimicrobiales;OM1 clade
AMOR:OTU_57843;size=1	1	Main genome;Bacteria;Bacteria (superkingdom);FCB group;Bacteroidetes;Cytophagia;Cytophagales;Unknown Cytophagales family 47
AMOR:OTU_771;size=527	1	Main genome;Bacteria;Bacteria (superkingdom);PVC group (Planctobacteria);Planctomycetes;Phycisphaerae;CCM11a
AMOR:OTU_39295;size=1	1	Main genome;Bacteria;Bacteria (superkingdom);PVC group (Planctobacteria);Planctomycetes;vadinHA49
AMOR:OTU_23834;size=3	1	Main genome;Bacteria;Bacteria (superkingdom);FCB group;Marinimicrobia (SAR406 clade)
AMOR:OTU_23766;size=88	1	Main genome;Bacteria;Bacteria (superkingdom);Proteobacteria (superphylum);Proteobacteria;Alphaproteobacteria;Rhodospirillales;Rhodospirillaceae
AMOR:OTU_12553;size=19	1	Main genome;Bacteria;Bacteria (superkingdom);PVC group (Planctobacteria);Planctomycetes;Phycisphaerae;MSBL9
AMOR:OTU_2853;size=68	1	Main genome;Bacteria;Bacteria (superkingdom);Terrabacteria;Chloroflexi
AMOR:OTU_61125;size=1	1	Main genome;Bacteria;Bacteria (superkingdom);Proteobacteria (superphylum);Proteobacteria;Deltaproteobacteria
AMOR:OTU_171;size=4691	1	Main genome;Bacteria;Bacteria (superkingdom);FCB group;Caldithrix phylum incertae sedis;Caldithrix class incertae sedis;Caldithrix order incertae sedis;Caldithrix family incertae sedis;Caldithrix
AMOR:OTU_52710;size=10	1	Main genome;Bacteria;Bacteria (superkingdom);Acidobacteria (superphylum);Acidobacteria;Acidobacteria clade RB25;Acidobacteria group 22
AMOR:OTU_44575;size=1	1	Main genome;Bacteria;Bacteria (superkingdom);PVC group (Planctobacteria);Planctomycetes;Phycisphaerae;MSBL9
AMOR:OTU_49689;size=1	1	Main genome;Bacteria;Bacteria (superkingdom);Terrabacteria;Actinobacteria;Acidimicrobiia;Acidimicrobiales;OM1 clade
AMOR:OTU_7891;size=11	1	Main genome;Bacteria;Bacteria (superkingdom);FCB group;Bacteroidetes;Chitinophagia;Chitinophagales
AMOR:OTU_17260;size=2	1	Main genome;Bacteria;Bacteria (superkingdom);Poribacteria (superphylum);Poribacteria
AMOR:OTU_63440;size=2	1	Main genome;Bacteria;Bacteria (superkingdom);Proteobacteria (superphylum);Proteobacteria;Alphaproteobacteria;Rhodospirillales;Rhodospirillaceae
AMOR:OTU_43011;size=1	1	Main genome;Archaea;Archaea (superkingdom);DPANN;Ca. Woesearchaeota;Unknown Ca. Woesearchaeota class 625
AMOR:OTU_41214;size=5	1	Main genome;Bacteria;Bacteria (superkingdom);Terrabacteria;Chloroflexi;Dehalococcoidia (subdiv. 6);GIF3
AMOR:OTU_57178;size=1	1	Main genome;Bacteria;Bacteria (superkingdom);Proteobacteria (superphylum);Proteobacteria;Deltaproteobacteria;Myxococcales;Haliangiaceae;Haliangium
AMOR:OTU_39380;size=1	1	Main genome;Bacteria;Bacteria (superkingdom);PVC group (Planctobacteria);Ca. Omnitrophica (OP3)
AMOR:OTU_21956;size=1	1	Main genome;Bacteria;Bacteria (superkingdom);Acidobacteria (superphylum);Acidobacteria;Acidobacteria clade RB25;Acidobacteria group 22
AMOR:OTU_13104;size=607	1	Main genome;Bacteria;Bacteria (superkingdom);Atribacteria (superphylum);Ca. Atribacteria
AMOR:OTU_13262;size=3	1	Main genome;Bacteria;Bacteria (superkingdom);PVC group (Planctobacteria);Lentisphaerae;Lentisphaeria;Lentisphaerales;Unknown Lentisphaerales family 5
AMOR:OTU_55057;size=1	1	Main genome;Archaea;Archaea (superkingdom);TACK;Thaumarchaeota;Nitrososphaeria;Ca. Nitrosopumilales
AMOR:OTU_19102;size=11	1	Main genome;Bacteria;Bacteria (superkingdom);PVC group (Planctobacteria);Verrucomicrobia;Verrucomicrobiae;Verrucomicrobiales;Verrucomicrobiaceae
AMOR:OTU_9352;size=10	1	Main genome;Archaea;Archaea (superkingdom);DPANN;Ca. Woesearchaeota;Pacearchaeota
AMOR:OTU_6132;size=43	1	Main genome;Archaea;Archaea (superkingdom);DPANN;Ca. Woesearchaeota;Unknown Ca. Woesearchaeota class 60
AMOR:OTU_56912;size=1	1	Main genome;Bacteria;Bacteria (superkingdom);FBP
AMOR:OTU_15824;size=3	1	No hits
AMOR:OTU_34971;size=2	1	Main genome;Archaea;Archaea (superkingdom);TACK;Thaumarchaeota;Nitrososphaeria;Ca. Nitrosopumilales
AMOR:OTU_55602;size=7	1	Main genome;Bacteria;Bacteria (superkingdom);Proteobacteria (superphylum);Proteobacteria;Gammaproteobacteria;Pseudomonadales;Moraxellaceae;Acinetobacter
AMOR:OTU_49288;size=1	1	Main genome;Bacteria;Bacteria (superkingdom);Acidobacteria (superphylum);Acidobacteria;Acidobacteria clade RB25;Acidobacteria group 22
AMOR:OTU_49506;size=3	1	Main genome;Bacteria;Bacteria (superkingdom);Proteobacteria (superphylum);Proteobacteria;Gammaproteobacteria;Arenicellales;Arenicellaceae
AMOR:OTU_1873;size=210	1	Main genome;Bacteria;Bacteria (superkingdom);PVC group (Planctobacteria);Planctomycetes;vadinHA49
AMOR:OTU_1522;size=2025	1	Main genome;Bacteria;Bacteria (superkingdom);PVC group (Planctobacteria);Planctomycetes;Planctomycetacia;Planctomycetales;Planctomycetaceae;Pir4 lineage
AMOR:OTU_56753;size=5	1	Main genome;Bacteria;Bacteria (superkingdom);Proteobacteria (superphylum);Proteobacteria;Alphaproteobacteria;Rhodospirillales;Rhodospirillaceae
AMOR:OTU_24882;size=4	1	Main genome;Archaea;Archaea (superkingdom);DPANN;Ca. Woesearchaeota;Unknown Ca. Woesearchaeota class 271
AMOR:OTU_36482;size=1	1	Main genome;Bacteria;Bacteria (superkingdom);Proteobacteria (superphylum);Proteobacteria;Alphaproteobacteria;Rhizobiales;Rhodobiaceae
AMOR:OTU_59921;size=1	1	Main genome;Bacteria;Bacteria (superkingdom);PVC group (Planctobacteria);Planctomycetes;BD7-11
AMOR:OTU_23697;size=5	1	Main genome;Bacteria;Bacteria (superkingdom);Proteobacteria (superphylum);Proteobacteria;Deltaproteobacteria;SAR324 clade(Marine group B)
AMOR:OTU_30336;size=2	1	Main genome;Bacteria;Bacteria (superkingdom);Proteobacteria (superphylum);Proteobacteria;Gammaproteobacteria;EC3
AMOR:OTU_26198;size=1	1	Main genome;Bacteria;Bacteria (superkingdom);PVC group (Planctobacteria);Planctomycetes;Planctomycetacia;Planctomycetales;Unknown Planctomycetales family 127
AMOR:OTU_43234;size=1	1	Main genome;Bacteria;Bacteria (superkingdom);PVC group (Planctobacteria);Planctomycetes;Phycisphaerae;Phycisphaerales;Phycisphaeraceae;Unknown Phycisphaeraceae genus 122
AMOR:OTU_51556;size=2	1	Main genome;Bacteria;Bacteria (superkingdom);FCB group;Marinimicrobia (SAR406 clade)
AMOR:OTU_52689;size=3	1	Main genome;Bacteria;Bacteria (superkingdom);Ca. Dependentiae (superphylum);Ca. Dependentiae (TM6)
AMOR:OTU_17925;size=2	1	Main genome;Bacteria;Bacteria (superkingdom);Terrabacteria;Firmicutes;Bacilli;Bacillales;Bacillaceae;Hydrogenibacillus;Unknown Hydrogenibacillus species 1
AMOR:OTU_34754;size=1	1	Main genome;Bacteria;Bacteria (superkingdom);Proteobacteria (superphylum);Proteobacteria;Betaproteobacteria;Nitrosomonadales;Nitrosomonadaceae;Nitrosomonas
AMOR:OTU_19228;size=1	1	Main genome;Bacteria;Bacteria (superkingdom);Proteobacteria (superphylum);Proteobacteria;Gammaproteobacteria;Alteromonadales;Psychromonadaceae;Psychromonas
AMOR:OTU_31445;size=1	1	Main genome;Bacteria;Bacteria (superkingdom);FCB group;Marinimicrobia (SAR406 clade)
AMOR:OTU_63165;size=2	1	Main genome;Bacteria;Bacteria (superkingdom);Proteobacteria (superphylum);Proteobacteria;Gammaproteobacteria;Enterobacteriales;Enterobacteriaceae
AMOR:OTU_16705;size=3	1	Main genome;Bacteria;Bacteria (superkingdom);Proteobacteria (superphylum);Proteobacteria;Deltaproteobacteria;Desulfarculales;Desulfarculaceae
AMOR:OTU_4933;size=57	1	Main genome;Bacteria;Bacteria (superkingdom);Proteobacteria (superphylum);Proteobacteria;Gammaproteobacteria;Alteromonadales;Colwelliaceae;Colwellia
AMOR:OTU_35410;size=9	1	Main genome;Archaea;Archaea (superkingdom);Asgaard;Ca. Lokiarchaeota
AMOR:OTU_15229;size=4	1	No hits
AMOR:OTU_63288;size=1	1	Main genome;Bacteria;Bacteria (superkingdom);PVC group (Planctobacteria);Planctomycetes;Pla3 lineage
AMOR:OTU_58782;size=2	1	Main genome;Bacteria;Bacteria (superkingdom);Acidobacteria (superphylum);Acidobacteria;Subgroup 6
AMOR:OTU_11796;size=5	1	Main genome;Archaea;Archaea (superkingdom);DPANN;Ca. Woesearchaeota;Unknown Ca. Woesearchaeota class 217
AMOR:OTU_32693;size=5	1	Main genome;Bacteria;Bacteria (superkingdom);Terrabacteria;Chloroflexi;S085
AMOR:OTU_17507;size=3	1	Main genome;Bacteria;Bacteria (superkingdom);Terrabacteria;Actinobacteria;Actinobacteria (class);Corynebacteriales;Mycobacteriaceae;Mycobacterium
AMOR:OTU_52330;size=1	1	Main genome;Bacteria;Bacteria (superkingdom);PVC group (Planctobacteria);Planctomycetes;Phycisphaerae;ML-A-10
AMOR:OTU_589;size=1034	1	Main genome;Bacteria;Bacteria (superkingdom);Terrabacteria;Firmicutes;Clostridia;Clostridiales;Family XI (Clostridiales);Anaerococcus
AMOR:OTU_45388;size=1	1	Main genome;Bacteria;Bacteria (superkingdom);Proteobacteria (superphylum);Proteobacteria;Gammaproteobacteria;Xanthomonadales;Xanthomonadales Incertae Sedis;Acidibacter
AMOR:OTU_28426;size=2	1	Main genome;Bacteria;Bacteria (superkingdom);BCR1 (superphylum);BRC1
AMOR:OTU_34574;size=3	1	Main genome;Bacteria;Bacteria (superkingdom);Proteobacteria (superphylum);Proteobacteria;Gammaproteobacteria;Xanthomonadales;Woeseiaceae
AMOR:OTU_61884;size=3	1	Main genome;Bacteria;Bacteria (superkingdom);FCB group;Bacteroidetes;Cytophagia;Cytophagales
AMOR:OTU_56025;size=1	1	Main genome;Archaea;Archaea (superkingdom);TACK;Thaumarchaeota;Nitrososphaeria;Ca. Nitrosopumilales
AMOR:OTU_48340;size=1	1	Main genome;Bacteria;Bacteria (superkingdom);PVC group (Planctobacteria);Planctomycetes;Phycisphaerae;Phycisphaerales;Unknown Phycisphaerales family 352
AMOR:OTU_4726;size=34	1	Main genome;Bacteria;Bacteria (superkingdom);Ca. Dependentiae (superphylum);Ca. Dependentiae (TM6)
AMOR:OTU_35016;size=1	1	Main genome;Bacteria;Bacteria (superkingdom);PVC group (Planctobacteria);Planctomycetes;Pla3 lineage
AMOR:OTU_41564;size=1	1	Main genome;Archaea;Archaea (superkingdom);TACK;Thaumarchaeota;Nitrososphaeria;Ca. Nitrosopumilales
AMOR:OTU_30086;size=1	1	Main genome;Bacteria;Bacteria (superkingdom);PVC group (Planctobacteria);Planctomycetes;OM190
AMOR:OTU_37866;size=1	1	Main genome;Bacteria;Bacteria (superkingdom);Acidobacteria (superphylum);Acidobacteria;Acidobacteria clade RB25;Acidobacteria group 22
AMOR:OTU_47513;size=1	1	Main genome;Archaea;Archaea (superkingdom);DPANN;Ca. Woesearchaeota;Unknown Ca. Woesearchaeota class 656
AMOR:OTU_35913;size=1	1	Main genome;Bacteria;Bacteria (superkingdom);Terrabacteria;Chloroflexi;Dehalococcoidia (subdiv. 6)
AMOR:OTU_35020;size=5	1	Main genome;Bacteria;Bacteria (superkingdom);FCB group;Bacteroidetes;Cytophagia;Cytophagales
AMOR:OTU_58440;size=1	1	Main genome;Bacteria;Bacteria (superkingdom);Terrabacteria;Chloroflexi;Chloroflexi Subdivision 5 (SAR202)
AMOR:OTU_1864;size=1148	1	Main genome;Bacteria;Bacteria (superkingdom);PVC group (Planctobacteria);Ca. Omnitrophica (OP3)
AMOR:OTU_60646;size=2	1	Main genome;Bacteria;Bacteria (superkingdom);Proteobacteria (superphylum);Proteobacteria;Alphaproteobacteria;Rhizobiales;Hyphomicrobiaceae;Devosia
AMOR:OTU_41482;size=1	1	Main genome;Bacteria;Bacteria (superkingdom);PVC group (Planctobacteria);Planctomycetes;Phycisphaerae;MSBL9
AMOR:OTU_11269;size=4	1	Main genome;Bacteria;Bacteria (superkingdom);Ca. Dependentiae (superphylum);Ca. Dependentiae (TM6)
AMOR:OTU_46545;size=2	1	Main genome;Bacteria;Bacteria (superkingdom);Spirochaetes (superphylum);Spirochaetes;Spirochaetia;Leptospiriales;Unknown Leptospiriales family 29
AMOR:OTU_11190;size=92	1	Main genome;Bacteria;Bacteria (superkingdom);PVC group (Planctobacteria);Planctomycetes;Phycisphaerae;CCM11a
AMOR:OTU_35762;size=2	1	Main genome;Bacteria;Bacteria (superkingdom);Proteobacteria (superphylum);Proteobacteria;Alphaproteobacteria;Rhodospirillales;Rhodospirillaceae
AMOR:OTU_58110;size=2	1	Main genome;Bacteria;Bacteria (superkingdom);Proteobacteria (superphylum);Proteobacteria;Alphaproteobacteria;Rhodospirillales;Rhodospirillaceae
AMOR:OTU_57750;size=4	1	Main genome;Bacteria;Bacteria (superkingdom);PVC group (Planctobacteria);Planctomycetes;Planctomycetacia;Brocadiales;Brocadiaceae;Unknown Brocadiaceae genus 85
AMOR:OTU_34399;size=15	1	Main genome;Bacteria;Bacteria (superkingdom);Proteobacteria (superphylum);Proteobacteria;Deltaproteobacteria;NB1-j
AMOR:OTU_4821;size=87	1	Main genome;Bacteria;Bacteria (superkingdom);Terrabacteria;Chloroflexi;Dehalococcoidia (subdiv. 6)
AMOR:OTU_37650;size=5	1	Main genome;Bacteria;Bacteria (superkingdom);Proteobacteria (superphylum);Proteobacteria;Gammaproteobacteria;Enterobacteriales;Enterobacteriaceae
AMOR:OTU_7247;size=60	1	Main genome;Bacteria;Bacteria (superkingdom);PVC group (Planctobacteria);Lentisphaerae;Lentisphaeria;Lentisphaerales;Lentisphaeraceae;Unknown Lentisphaeraceae genus 4
AMOR:OTU_54348;size=4	1	Main genome;Bacteria;Bacteria (superkingdom);PVC group (Planctobacteria);Planctomycetes;MD2896-B258
AMOR:OTU_4304;size=361	1	Main genome;Bacteria;Bacteria (superkingdom);Proteobacteria (superphylum);Proteobacteria;Deltaproteobacteria;NB1-j
AMOR:OTU_60488;size=4	1	Main genome;Bacteria;Bacteria (superkingdom);PVC group (Planctobacteria);Planctomycetes;Phycisphaerae;MSBL9
AMOR:OTU_33638;size=3	1	Main genome;Bacteria;Bacteria (superkingdom);Terrabacteria;Chloroflexi;Chloroflexi Subdivision 5 (SAR202)
AMOR:OTU_49445;size=1	1	Main genome;Archaea;Archaea (superkingdom);TACK;Thaumarchaeota;Ca. Allo-Thaumarchaeota;Marine Benthic Group A
AMOR:OTU_1486;size=598	1	Main genome;Bacteria;Bacteria (superkingdom);PVC group (Planctobacteria);Planctomycetes;MBMPE71
AMOR:OTU_44090;size=2	1	Main genome;Bacteria;Bacteria (superkingdom);PVC group (Planctobacteria);Planctomycetes;Planctomycetacia;Planctomycetales;Planctomycetaceae;Pir4 lineage
AMOR:OTU_49062;size=1	1	Main genome;Bacteria;Bacteria (superkingdom);FCB group;Bacteroidetes;Cytophagia;Cytophagales
AMOR:OTU_62448;size=1	1	Main genome;Bacteria;Bacteria (superkingdom);Proteobacteria (superphylum);Proteobacteria;Deltaproteobacteria;Oligoflexales;Unknown Oligoflexales family 213
AMOR:OTU_43279;size=144	1	Main genome;Bacteria;Bacteria (superkingdom);Proteobacteria (superphylum);Proteobacteria;Alphaproteobacteria;Rhodospirillales;Rhodospirillaceae
AMOR:OTU_32032;size=1	1	Main genome;Bacteria;Bacteria (superkingdom);Terrabacteria;Chloroflexi;Chloroflexi Subdivision 5 (SAR202)
AMOR:OTU_3096;size=165	1	Main genome;Archaea;Archaea (superkingdom);DPANN;Ca. Woesearchaeota;Unknown Ca. Woesearchaeota class 23
AMOR:OTU_13288;size=4	1	Main genome;Bacteria;Bacteria (superkingdom);PVC group (Planctobacteria);Planctomycetes;MD2896-B258
AMOR:OTU_15651;size=6	1	Main genome;Bacteria;Bacteria (superkingdom);PVC group (Planctobacteria);Planctomycetes;Phycisphaerae;MSBL9
AMOR:OTU_55657;size=25	1	Main genome;Bacteria;Bacteria (superkingdom);Proteobacteria (superphylum);Proteobacteria;Gammaproteobacteria;Pseudomonadales;Moraxellaceae;Acinetobacter
AMOR:OTU_49974;size=1	1	Main genome;Bacteria;Bacteria (superkingdom);Acidobacteria (superphylum);Acidobacteria;Acidobacteria group 2
AMOR:OTU_445;size=4045	1	Main genome;Bacteria;Bacteria (superkingdom);Terrabacteria;Chloroflexi;Dehalococcoidia (subdiv. 6);Sh765B-AG-111
AMOR:OTU_58797;size=1	1	Main genome;Archaea;Archaea (superkingdom);TACK;Thaumarchaeota;Nitrososphaeria;Ca. Nitrosopumilales
AMOR:OTU_14864;size=8	1	Main genome;Bacteria;Bacteria (superkingdom);PVC group (Planctobacteria);Ca. Omnitrophica (OP3)
AMOR:OTU_1045;size=780	1	Main genome;Bacteria;Bacteria (superkingdom);Proteobacteria (superphylum);Proteobacteria;Deltaproteobacteria;SAR324 clade(Marine group B)
AMOR:OTU_37655;size=1	1	Main genome;Bacteria;Bacteria (superkingdom);Terrabacteria;Chloroflexi;S085
AMOR:OTU_26761;size=3	1	Main genome;Bacteria;Bacteria (superkingdom);FCB group;Marinimicrobia (SAR406 clade)
AMOR:OTU_62463;size=1	1	Main genome;Bacteria;Bacteria (superkingdom);Proteobacteria (superphylum);Proteobacteria;Deltaproteobacteria;NB1-j
AMOR:OTU_26229;size=6	1	Main genome;Bacteria;Bacteria (superkingdom);Proteobacteria (superphylum);Proteobacteria;Deltaproteobacteria;Myxococcales;UASB-TL25
AMOR:OTU_62054;size=1	1	Main genome;Bacteria;Bacteria (superkingdom);PVC group (Planctobacteria);Planctomycetes;Planctomycetacia;Brocadiales;Unknown Brocadiales family 219
AMOR:OTU_28435;size=9	1	Main genome;Bacteria;Bacteria (superkingdom);PVC group (Planctobacteria);Ca. Omnitrophica (OP3)
AMOR:OTU_60801;size=2	1	Main genome;Bacteria;Bacteria (superkingdom);Proteobacteria (superphylum);Proteobacteria;Gammaproteobacteria;Xanthomonadales;Woeseiaceae
AMOR:OTU_1833;size=1083	1	Main genome;Bacteria;Bacteria (superkingdom);Halanaerobiales superphylum inceratae sedis;Halanaerobiales phylum incertae sedis;Halanaerobiales class incertae sedis;Halanaerobiales;ODP1230B8.23
AMOR:OTU_49211;size=1	1	Main genome;Archaea;Archaea (superkingdom);DPANN;Ca. Woesearchaeota;Pacearchaeota
AMOR:OTU_19439;size=3	1	Main genome;Bacteria;Bacteria (superkingdom);Ca. Aerophobetes (superphylum);Ca. Aerophobetes (CD12)
AMOR:OTU_13320;size=4	1	Main genome;Bacteria;Bacteria (superkingdom);Ca. Hydrogenedentes (superphylum);Ca. Hydrogenedentes (NKB19)
AMOR:OTU_62993;size=2	1	Main genome;Bacteria;Bacteria (superkingdom);PVC group (Planctobacteria);Planctomycetes;OM190
AMOR:OTU_36561;size=2	1	Main genome;Bacteria;Bacteria (superkingdom);Terrabacteria;Chloroflexi;S085
AMOR:OTU_7506;size=22	1	Main genome;Bacteria;Bacteria (superkingdom);Proteobacteria (superphylum);Proteobacteria;Deltaproteobacteria;NB1-j
AMOR:OTU_47706;size=6	1	Main genome;Bacteria;Bacteria (superkingdom);Proteobacteria (superphylum);Proteobacteria;Alphaproteobacteria;Rhodospirillales;Rhodospirillaceae
AMOR:OTU_44631;size=1	1	Main genome;Bacteria;Bacteria (superkingdom);PVC group (Planctobacteria);Planctomycetes;Phycisphaerae;MSBL9
AMOR:OTU_55927;size=135	1	Main genome;Archaea;Archaea (superkingdom);TACK;Thaumarchaeota;Nitrososphaeria;Ca. Nitrosopumilales
AMOR:OTU_44183;size=1	1	Main genome;Bacteria;Bacteria (superkingdom);Terrabacteria;Chloroflexi;Dehalococcoidia (subdiv. 6);vadinBA26
AMOR:OTU_30825;size=8	1	Main genome;Bacteria;Bacteria (superkingdom);Terrabacteria;Chloroflexi;Dehalococcoidia (subdiv. 6);Sh765B-AG-111
AMOR:OTU_55580;size=1	1	Main genome;Bacteria;Bacteria (superkingdom);Terrabacteria;Actinobacteria;Actinobacteria (class);Micrococcales;Brevibacteriaceae;Brevibacterium
AMOR:OTU_52887;size=1	1	Main genome;Archaea;Archaea (superkingdom);TACK;Thaumarchaeota;Nitrososphaeria;Ca. Nitrosopumilales
AMOR:OTU_14689;size=8	1	Main genome;Bacteria;Bacteria (superkingdom);PVC group (Planctobacteria);Ca. Omnitrophica (OP3)
AMOR:OTU_4514;size=381	1	Main genome;Bacteria;Bacteria (superkingdom);Elusimicrobia (superphylum);Elusimicrobia;Elusimicrobia (class);Unknown Elusimicrobia (class) order 4
AMOR:OTU_42681;size=3	1	Main genome;Bacteria;Bacteria (superkingdom);Terrabacteria;Chloroflexi;Chloroflexi Subdivision 5 (SAR202)
AMOR:OTU_51743;size=82	1	Main genome;Bacteria;Bacteria (superkingdom);Terrabacteria;Actinobacteria;Thermoleophilia;Solirubrobacterales;Elev-16S-1332
AMOR:OTU_12271;size=20	1	Main genome;Bacteria;Bacteria (superkingdom);Aquificae (superphylum);Aquificae;Aquificae (class);Aquificales;Unknown Aquificales family 2
AMOR:OTU_28768;size=2	1	Main genome;Bacteria;Bacteria (superkingdom);PVC group (Planctobacteria);Ca. Omnitrophica (OP3)
AMOR:OTU_15376;size=12	1	Main genome;Bacteria;Bacteria (superkingdom);Acidobacteria (superphylum);Acidobacteria;Acidobacteria clade RB25;Acidobacteria group 22
AMOR:OTU_22257;size=1	1	Main genome;Bacteria;Bacteria (superkingdom);Proteobacteria (superphylum);Proteobacteria;Deltaproteobacteria;Bdellovibrionales;Unknown Bdellovibrionales family 165
AMOR:OTU_36408;size=2	1	Main genome;Bacteria;Bacteria (superkingdom);Terrabacteria;Chloroflexi;Chloroflexi Subdivision 5 (SAR202)
AMOR:OTU_54409;size=1	1	Main genome;Bacteria;Bacteria (superkingdom);PVC group (Planctobacteria);Planctomycetes;Phycisphaerae;Phycisphaerales;Unknown Phycisphaerales family 377
AMOR:OTU_30725;size=1	1	Main genome;Bacteria;Bacteria (superkingdom);Proteobacteria (superphylum);Proteobacteria;Alphaproteobacteria;Rhodospirillales;Unknown Rhodospirillales family 253
AMOR:OTU_5752;size=24	1	Main genome;Bacteria;Bacteria (superkingdom);Terrabacteria;WS1
AMOR:OTU_18109;size=3	1	Main genome;Bacteria;Bacteria (superkingdom);Proteobacteria (superphylum);Proteobacteria;Deltaproteobacteria;Oligoflexales;0319-6G20
AMOR:OTU_14488;size=2	1	Main genome;Bacteria;Bacteria (superkingdom);PVC group (Planctobacteria);Planctomycetes;Phycisphaerae;S-70
AMOR:OTU_59355;size=4	1	Main genome;Bacteria;Bacteria (superkingdom);Terrabacteria;Chloroflexi;S085
AMOR:OTU_63310;size=1	1	Main genome;Bacteria;Bacteria (superkingdom);Epsilonbacteraeota (superphylum);Epsilonbacteraeota;Desulfurellia;Desulfurellales;SPG12-401-411-B5
AMOR:OTU_43975;size=204	1	Main genome;Bacteria;Bacteria (superkingdom);Terrabacteria;Chloroflexi;S085
AMOR:OTU_37952;size=20	1	Main genome;Bacteria;Bacteria (superkingdom);Proteobacteria (superphylum);Proteobacteria;Deltaproteobacteria;Myxococcales;Haliangiaceae;Haliangium
AMOR:OTU_12122;size=85	1	Main genome;Archaea;Archaea (superkingdom);DPANN;Ca. Woesearchaeota;Pacearchaeota
AMOR:OTU_56045;size=3	1	Main genome;Bacteria;Bacteria (superkingdom);Proteobacteria (superphylum);Proteobacteria;Gammaproteobacteria;KI89A clade
AMOR:OTU_3743;size=301	1	Main genome;Bacteria;Bacteria (superkingdom);Acidobacteria (superphylum);Acidobacteria;Acidobacteria clade RB25;Acidobacteria group 22
AMOR:OTU_30173;size=1	1	Main genome;Bacteria;Bacteria (superkingdom);PVC group (Planctobacteria);Ca. Omnitrophica (OP3)
AMOR:OTU_6790;size=18	1	Main genome;Bacteria;Bacteria (superkingdom);Proteobacteria (superphylum);Proteobacteria;Deltaproteobacteria;Bdellovibrionales;Unknown Bdellovibrionales family 27
AMOR:OTU_61027;size=112	1	Main genome;Bacteria;Bacteria (superkingdom);PVC group (Planctobacteria);Planctomycetes;Planctomycetacia;Planctomycetales;Planctomycetaceae;Pir4 lineage
AMOR:OTU_58569;size=1	1	Main genome;Archaea;Archaea (superkingdom);DPANN;Ca. Woesearchaeota;Unknown Ca. Woesearchaeota class 760
AMOR:OTU_51436;size=1	1	Main genome;Archaea;Archaea (superkingdom);TACK;Thaumarchaeota;Nitrososphaeria;Ca. Nitrosopumilales
AMOR:OTU_55997;size=6	1	Main genome;Bacteria;Bacteria (superkingdom);BCR1 (superphylum);BRC1
AMOR:OTU_28744;size=2	1	Main genome;Bacteria;Bacteria (superkingdom);PVC group (Planctobacteria);Planctomycetes
AMOR:OTU_22033;size=1	1	Main genome;Bacteria;Bacteria (superkingdom);Proteobacteria (superphylum);Proteobacteria;Deltaproteobacteria;NB1-j
AMOR:OTU_59936;size=412	1	Main genome;Bacteria;Bacteria (superkingdom);FCB group;Bacteroidetes;Cytophagia;Cytophagales
AMOR:OTU_27578;size=1	1	Main genome;Archaea;Archaea (superkingdom);TACK;Thaumarchaeota;Nitrososphaeria;Ca. Nitrosopumilales;Ca. Nitrosopumilus family incertae sedis;Ca. Nitrosopumilus
AMOR:OTU_24240;size=1	1	Main genome;Bacteria;Bacteria (superkingdom);Proteobacteria (superphylum);Proteobacteria;Gammaproteobacteria;Xanthomonadales;Woeseiaceae
AMOR:OTU_11728;size=3	1	Main genome;Bacteria;Bacteria (superkingdom);Proteobacteria (superphylum);Proteobacteria;Deltaproteobacteria;Bdellovibrionales;Bacteriovoracaceae
AMOR:OTU_23191;size=1	1	Main genome;Archaea;Archaea (superkingdom);DPANN;Ca. Woesearchaeota;Pacearchaeota
AMOR:OTU_11605;size=1371	1	Main genome;Archaea;Archaea (superkingdom);Asgaard;Ca. Lokiarchaeota
AMOR:OTU_775;size=833	1	Main genome;Bacteria;Bacteria (superkingdom);Terrabacteria;Chloroflexi;Dehalococcoidia (subdiv. 6);GIF3
AMOR:OTU_4510;size=170	1	Main genome;Bacteria;Bacteria (superkingdom);Proteobacteria (superphylum);Proteobacteria;Deltaproteobacteria;Myxococcales;Haliangiaceae;Unknown Haliangiaceae genus 2
AMOR:OTU_46858;size=10	1	Main genome;Bacteria;Bacteria (superkingdom);PVC group (Planctobacteria);Ca. Omnitrophica (OP3);Unknown Ca. Omnitrophica (OP3) class 49
AMOR:OTU_61577;size=1	1	Main genome;Bacteria;Bacteria (superkingdom);Terrabacteria;Actinobacteria;Thermoleophilia;Solirubrobacterales;Elev-16S-1332
AMOR:OTU_43264;size=1	1	Main genome;Archaea;Archaea (superkingdom);TACK;Thaumarchaeota;Nitrososphaeria;Ca. Nitrosopumilales
AMOR:OTU_1784;size=1173	1	Main genome;Bacteria;Bacteria (superkingdom);PVC group (Planctobacteria);Ca. Omnitrophica (OP3)
AMOR:OTU_31381;size=11	1	Main genome;Bacteria;Bacteria (superkingdom);Terrabacteria;Chloroflexi;Dehalococcoidia (subdiv. 6);vadinBA26
AMOR:OTU_49553;size=1	1	Main genome;Bacteria;Bacteria (superkingdom);PVC group (Planctobacteria);Planctomycetes;Phycisphaerae;Unknown Phycisphaerae order 137
AMOR:OTU_59876;size=1	1	Main genome;Bacteria;Bacteria (superkingdom);Proteobacteria (superphylum);Proteobacteria;Alphaproteobacteria;S26-47
AMOR:OTU_51244;size=2	1	Main genome;Archaea;Archaea (superkingdom);DPANN;Ca. Woesearchaeota;Pacearchaeota
AMOR:OTU_50960;size=1	1	Main genome;Bacteria;Bacteria (superkingdom);Terrabacteria;Actinobacteria;Acidimicrobiia;Acidimicrobiales
AMOR:OTU_3370;size=204	1	Main genome;Bacteria;Bacteria (superkingdom);Acidobacteria (superphylum);Acidobacteria;Acidobacteria clade RB25;Acidobacteria group 22
AMOR:OTU_28495;size=12	1	Main genome;Bacteria;Bacteria (superkingdom);Ca. Aminicenantes (superphylum);Ca. Aminicenantes (OP8)
AMOR:OTU_53945;size=2	1	Main genome;Bacteria;Bacteria (superkingdom);Proteobacteria (superphylum);Proteobacteria;Alphaproteobacteria;Rhodobacterales;Rhodobacteraceae
AMOR:OTU_12396;size=26	1	Main genome;Bacteria;Bacteria (superkingdom);Terrabacteria;Chloroflexi;JG30-KF-CM66
AMOR:OTU_13088;size=5	1	Main genome;Bacteria;Bacteria (superkingdom);Elusimicrobia (superphylum);Elusimicrobia;Elusimicrobia (class);Unknown Elusimicrobia (class) order 60
AMOR:OTU_15448;size=5	1	Main genome;Bacteria;Bacteria (superkingdom);Proteobacteria (superphylum);Proteobacteria;Deltaproteobacteria;SAR324 clade(Marine group B)
AMOR:OTU_58824;size=1	1	Main genome;Bacteria;Bacteria (superkingdom);Terrabacteria;Chloroflexi;S085
AMOR:OTU_59793;size=6	1	Main genome;Bacteria;Bacteria (superkingdom);Proteobacteria (superphylum);Proteobacteria;Alphaproteobacteria;Rhodospirillales;Unknown Rhodospirillales family 105
AMOR:OTU_13708;size=6	1	No hits
AMOR:OTU_54568;size=1	1	Main genome;Bacteria;Bacteria (superkingdom);Spirochaetes (superphylum);Spirochaetes;Spirochaetia;Spirochaetales
AMOR:OTU_28349;size=3	1	Main genome;Bacteria;Bacteria (superkingdom);Terrabacteria;Chloroflexi;S085
AMOR:OTU_54099;size=1	1	Main genome;Bacteria;Bacteria (superkingdom);Proteobacteria (superphylum);Proteobacteria;Alphaproteobacteria;Rickettsiales;TK34
AMOR:OTU_8873;size=10	1	Main genome;Bacteria;Bacteria (superkingdom);Terrabacteria;Chloroflexi
AMOR:OTU_18812;size=4	1	Main genome;Bacteria;Bacteria (superkingdom);Proteobacteria (superphylum);Proteobacteria;Gammaproteobacteria;Vibrionales;Vibrionaceae;Vibrio
AMOR:OTU_40728;size=2	1	Main genome;Bacteria;Bacteria (superkingdom);PVC group (Planctobacteria);Planctomycetes;Unknown Planctomycetes class 85
AMOR:OTU_23555;size=32	1	Main genome;Archaea;Archaea (superkingdom);TACK;Thaumarchaeota;Nitrososphaeria;Ca. Nitrosopumilales
AMOR:OTU_18315;size=30	1	Main genome;Bacteria;Bacteria (superkingdom);Acidobacteria (superphylum);Acidobacteria;Acidobacteria group 2
AMOR:OTU_9289;size=14	1	Main genome;Archaea;Archaea (superkingdom);DPANN;Ca. Woesearchaeota;Pacearchaeota
AMOR:OTU_53917;size=1	1	Main genome;Archaea;Archaea (superkingdom);Asgaard;Ca. Lokiarchaeota
AMOR:OTU_32924;size=1	1	Main genome;Bacteria;Bacteria (superkingdom);PVC group (Planctobacteria);Planctomycetes;Phycisphaerae;CCM11a
AMOR:OTU_48543;size=2	1	Main genome;Bacteria;Bacteria (superkingdom);Terrabacteria;Chloroflexi;Dehalococcoidia (subdiv. 6);GIF3
AMOR:OTU_34011;size=4	1	Main genome;Bacteria;Bacteria (superkingdom);Acidobacteria (superphylum);Acidobacteria;Acidobacteria group 9
AMOR:OTU_55084;size=1	1	Main genome;Bacteria;Bacteria (superkingdom);FCB group;Bacteroidetes;Saprospiria;Saprospirales
AMOR:OTU_31210;size=24	1	Main genome;Bacteria;Bacteria (superkingdom);FCB group;Ignavibacteriae;Ignavibacteria;Ignavibacteriales;PHOS-HE36
AMOR:OTU_3480;size=57	1	Main genome;Bacteria;Bacteria (superkingdom);Proteobacteria (superphylum);Proteobacteria;Deltaproteobacteria;Unknown Deltaproteobacteria order 11
AMOR:OTU_9201;size=15	1	Main genome;Bacteria;Bacteria (superkingdom);FCB group;Bacteroidetes;Flavobacteriia;Flavobacteriales;Schleiferiaceae;Schleiferia
AMOR:OTU_9660;size=13	1	Main genome;Bacteria;Bacteria (superkingdom);Proteobacteria (superphylum);Proteobacteria;Gammaproteobacteria;Legionellales;Coxiellaceae;Coxiella;Unknown Coxiella species 1
AMOR:OTU_14635;size=17	1	Main genome;Bacteria;Bacteria (superkingdom);Ca. Aminicenantes (superphylum);Ca. Aminicenantes (OP8)
AMOR:OTU_28092;size=2	1	Main genome;Bacteria;Bacteria (superkingdom);PVC group (Planctobacteria);Ca. Omnitrophica (OP3)
AMOR:OTU_47396;size=3	1	Main genome;Archaea;Archaea (superkingdom);TACK;Thaumarchaeota;Nitrososphaeria;Ca. Nitrosopumilales
AMOR:OTU_51919;size=2	1	Main genome;Archaea;Archaea (superkingdom);DPANN;Ca. Woesearchaeota;Unknown Ca. Woesearchaeota class 445
AMOR:OTU_49379;size=1	1	Main genome;Bacteria;Bacteria (superkingdom);FCB group;Bacteroidetes;Sphingobacteriia;Sphingobacteriales;KD3-93
AMOR:OTU_25623;size=1	1	Main genome;Bacteria;Bacteria (superkingdom);Epsilonbacteraeota (superphylum);Epsilonbacteraeota;Campylobacteria;Campylobacterales;Thiovulaceae;Sulfurimonas
AMOR:OTU_11994;size=6	1	Main genome;Bacteria;Bacteria (superkingdom);Proteobacteria (superphylum);Proteobacteria;Alphaproteobacteria;S26-47
AMOR:OTU_47352;size=1	1	Main genome;Bacteria;Bacteria (superkingdom);Proteobacteria (superphylum);Proteobacteria;Gammaproteobacteria;Thiotrichales;Unknown Thiotrichales family 15
AMOR:OTU_27524;size=1	1	Main genome;Bacteria;Bacteria (superkingdom);Proteobacteria (superphylum);Proteobacteria;Deltaproteobacteria;SAR324 clade(Marine group B)
AMOR:OTU_49115;size=2	1	Main genome;Bacteria;Bacteria (superkingdom);Proteobacteria (superphylum);Proteobacteria;Gammaproteobacteria;Xanthomonadales;Woeseiaceae
AMOR:OTU_54679;size=1	1	Main genome;Bacteria;Bacteria (superkingdom);Ca. Dependentiae (superphylum);Ca. Dependentiae (TM6)
AMOR:OTU_36832;size=1	1	Main genome;Bacteria;Bacteria (superkingdom);Epsilonbacteraeota (superphylum);Epsilonbacteraeota;Desulfurellia;Desulfurellales;H16
AMOR:OTU_35877;size=1	1	Main genome;Bacteria;Bacteria (superkingdom);Terrabacteria;Chloroflexi;Dehalococcoidia (subdiv. 6)
AMOR:OTU_28297;size=2	1	No hits
AMOR:OTU_29009;size=1	1	Main genome;Bacteria;Bacteria (superkingdom);PVC group (Planctobacteria);Planctomycetes;Planctomycetacia;Brocadiales;Brocadiaceae;Unknown Brocadiaceae genus 152
AMOR:OTU_4676;size=52	1	Main genome;Bacteria;Bacteria (superkingdom);Terrabacteria;Chloroflexi;Dehalococcoidia (subdiv. 6)
AMOR:OTU_26361;size=1	1	Main genome;Bacteria;Bacteria (superkingdom);PVC group (Planctobacteria);Planctomycetes;Phycisphaerae
AMOR:OTU_17721;size=43	1	Main genome;Bacteria;Bacteria (superkingdom);Terrabacteria;Chloroflexi;Dehalococcoidia (subdiv. 6);Sh765B-AG-111
AMOR:OTU_33547;size=1	1	Main genome;Bacteria;Bacteria (superkingdom);PVC group (Planctobacteria);Planctomycetes;Phycisphaerae;MSBL9
AMOR:OTU_57916;size=1	1	Main genome;Bacteria;Bacteria (superkingdom);PVC group (Planctobacteria);Planctomycetes;Phycisphaerae;Phycisphaerales;Unknown Phycisphaerales family 395
AMOR:OTU_30747;size=4	1	Main genome;Bacteria;Bacteria (superkingdom);Ca. Aminicenantes (superphylum);Ca. Aminicenantes (OP8)
AMOR:OTU_50610;size=1	1	Main genome;Archaea;Archaea (superkingdom);DPANN;Ca. Woesearchaeota;Pacearchaeota
AMOR:OTU_44030;size=1	1	Main genome;Bacteria;Bacteria (superkingdom);Proteobacteria (superphylum);Proteobacteria;Gammaproteobacteria;Legionellales;Coxiellaceae;Unknown Coxiellaceae genus 132
AMOR:OTU_48668;size=1	1	Main genome;Bacteria;Bacteria (superkingdom);PVC group (Planctobacteria);Ca. Omnitrophica (OP3);Ca. Omnitrophus class incertae sedis;Ca. Omnitrophus order incertae sedis;Ca. Omnitrophus family incertae sedis;Unknown Ca. Omnitrophus family incertae sedis genus 68
AMOR:OTU_15280;size=6	1	Main genome;Bacteria;Bacteria (superkingdom);CPR;Ca. Parcubacteria;Candidatus Jorgensenbacteria
AMOR:OTU_7696;size=30	1	Main genome;Bacteria;Bacteria (superkingdom);FCB group;Gemmatimonadetes;Gemmatimonadetes (class);Gemmatimonadales;Gemmatimonadaceae
AMOR:OTU_62511;size=1	1	Main genome;Bacteria;Bacteria (superkingdom);Proteobacteria (superphylum);Proteobacteria;Deltaproteobacteria;Myxococcales;Unknown Myxococcales family 498
AMOR:OTU_645;size=1532	1	Main genome;Bacteria;Bacteria (superkingdom);FCB group;Gemmatimonadetes;Gemmatimonadetes (class);Gemmatimonadales;Gemmatimonadaceae
AMOR:OTU_34196;size=59	1	Main genome;Bacteria;Bacteria (superkingdom);Acidobacteria (superphylum);Acidobacteria;Acidobacteria group 15
AMOR:OTU_51999;size=1	1	Main genome;Archaea;Archaea (superkingdom);DPANN;Ca. Woesearchaeota;Unknown Ca. Woesearchaeota class 701
AMOR:OTU_8839;size=10	1	Main genome;Bacteria;Bacteria (superkingdom);Proteobacteria (superphylum);Proteobacteria;Gammaproteobacteria;Cellvibrionales
AMOR:OTU_26117;size=1	1	Main genome;Bacteria;Bacteria (superkingdom);Proteobacteria (superphylum);Proteobacteria;Alphaproteobacteria;Rhodospirillales;Unknown Rhodospirillales family 219
AMOR:OTU_57677;size=3	1	Main genome;Bacteria;Bacteria (superkingdom);FCB group;Bacteroidetes;Cytophagia;Cytophagales
AMOR:OTU_17176;size=2	1	Main genome;Bacteria;Bacteria (superkingdom);FCB group;Bacteroidetes;Sphingobacteriia;Sphingobacteriales
AMOR:OTU_36309;size=2	1	Main genome;Bacteria;Bacteria (superkingdom);Acidobacteria (superphylum);Acidobacteria;Acidobacteria group 2
AMOR:OTU_23914;size=3	1	Main genome;Bacteria;Bacteria (superkingdom);Terrabacteria;Chloroflexi;Dehalococcoidia (subdiv. 6);vadinBA26
AMOR:OTU_26784;size=3	1	Main genome;Bacteria;Bacteria (superkingdom);Proteobacteria (superphylum);Proteobacteria;Alphaproteobacteria;Rhodospirillales;Unknown Rhodospirillales family 141
AMOR:OTU_1995;size=983	1	Main genome;Bacteria;Bacteria (superkingdom);Proteobacteria (superphylum);Proteobacteria;Deltaproteobacteria;Myxococcales;P3OB-42
AMOR:OTU_61523;size=7	1	Main genome;Bacteria;Bacteria (superkingdom);FCB group;Gemmatimonadetes;MD2902-B12
AMOR:OTU_40237;size=1	1	Main genome;Bacteria;Bacteria (superkingdom);Halanaerobiales superphylum inceratae sedis;Halanaerobiales phylum incertae sedis;Halanaerobiales class incertae sedis;Halanaerobiales;Unknown Halanaerobiales family 13
AMOR:OTU_37519;size=5	1	Main genome;Bacteria;Bacteria (superkingdom);Terrabacteria;Chloroflexi;S085
AMOR:OTU_33609;size=31	1	Main genome;Bacteria;Bacteria (superkingdom);FCB group;Ca. Latescibacteria (WS3)
AMOR:OTU_61061;size=1	1	Main genome;Bacteria;Bacteria (superkingdom);Ca. Hydrogenedentes (superphylum);Ca. Hydrogenedentes (NKB19)
AMOR:OTU_26386;size=24	1	Main genome;Bacteria;Bacteria (superkingdom);Proteobacteria (superphylum);Proteobacteria;Deltaproteobacteria;NB1-j
AMOR:OTU_26498;size=2	1	No hits
AMOR:OTU_61217;size=1	1	Main genome;Bacteria;Bacteria (superkingdom);BCR1 (superphylum);BRC1
AMOR:OTU_19511;size=6	1	Main genome;Bacteria;Bacteria (superkingdom);Proteobacteria (superphylum);Proteobacteria;Alphaproteobacteria;Rhodospirillales;Rhodospirillaceae
AMOR:OTU_44495;size=1	1	Main genome;Bacteria;Bacteria (superkingdom);Acidobacteria (superphylum);Acidobacteria;Acidobacteria group 21
AMOR:OTU_33881;size=1	1	Main genome;Archaea;Archaea (superkingdom);DPANN;Ca. Woesearchaeota;Pacearchaeota
AMOR:OTU_46301;size=1	1	Main genome;Bacteria;Bacteria (superkingdom);Proteobacteria (superphylum);Proteobacteria;Deltaproteobacteria;NB1-j
AMOR:OTU_55314;size=1	1	Main genome;Archaea;Archaea (superkingdom);TACK;Thaumarchaeota;Nitrososphaeria;Ca. Nitrosopumilales
AMOR:OTU_34648;size=1	1	Main genome;Bacteria;Bacteria (superkingdom);PVC group (Planctobacteria);Planctomycetes;Planctomycetacia;Planctomycetales;Planctomycetaceae;Unknown Planctomycetaceae genus 276
AMOR:OTU_52019;size=1	1	Main genome;Bacteria;Bacteria (superkingdom);Elusimicrobia (superphylum);Elusimicrobia;Elusimicrobia (class);4-29
AMOR:OTU_60876;size=1	1	Main genome;Bacteria;Bacteria (superkingdom);Nitrospinae Tectomicrobia group;Nitrospinae;MD2896-B214
AMOR:OTU_24985;size=1	1	No hits
AMOR:OTU_2825;size=201	1	Main genome;Bacteria;Bacteria (superkingdom);FCB group;Marinimicrobia (SAR406 clade)
AMOR:OTU_62721;size=1	1	Main genome;Bacteria;Bacteria (superkingdom);FCB group;Gemmatimonadetes;Gemmatimonadetes (class);Gemmatimonadales;Gemmatimonadaceae
AMOR:OTU_35894;size=2	1	Main genome;Bacteria;Bacteria (superkingdom);Terrabacteria;Chloroflexi;Chloroflexi Subdivision 5 (SAR202)
AMOR:OTU_2606;size=720	1	Main genome;Bacteria;Bacteria (superkingdom);Terrabacteria;Chloroflexi;Dehalococcoidia (subdiv. 6)
AMOR:OTU_51697;size=1	1	Main genome;Archaea;Archaea (superkingdom);DPANN;Ca. Woesearchaeota;Pacearchaeota
AMOR:OTU_30805;size=5	1	Main genome;Bacteria;Bacteria (superkingdom);Proteobacteria (superphylum);Proteobacteria;Deltaproteobacteria;NB1-j
AMOR:OTU_33310;size=2	1	Main genome;Bacteria;Bacteria (superkingdom);Terrabacteria;Chloroflexi;Dehalococcoidia (subdiv. 6);GIF9
AMOR:OTU_27189;size=2	1	Main genome;Bacteria;Bacteria (superkingdom);Proteobacteria (superphylum);Proteobacteria;Gammaproteobacteria;Xanthomonadales;Woeseiaceae
AMOR:OTU_11971;size=4	1	Main genome;Bacteria;Bacteria (superkingdom);PVC group (Planctobacteria);Planctomycetes;Phycisphaerae;CCM11a
AMOR:OTU_47285;size=4	1	Main genome;Bacteria;Bacteria (superkingdom);Terrabacteria;Chloroflexi;S085
AMOR:OTU_22542;size=10	1	Main genome;Bacteria;Bacteria (superkingdom);Proteobacteria (superphylum);Proteobacteria;Deltaproteobacteria;Myxococcales;Haliangiaceae;Unknown Haliangiaceae genus 17
AMOR:OTU_28512;size=1	1	Main genome;Bacteria;Bacteria (superkingdom);Terrabacteria;Actinobacteria;OPB41
AMOR:OTU_39618;size=1	1	No hits
AMOR:OTU_21146;size=1	1	Main genome;Bacteria;Bacteria (superkingdom);Proteobacteria (superphylum);Proteobacteria;Gammaproteobacteria;Enterobacteriales;Enterobacteriaceae
AMOR:OTU_48964;size=2	1	Main genome;Bacteria;Bacteria (superkingdom);Proteobacteria (superphylum);Proteobacteria;Alphaproteobacteria;Rhodospirillales;Rhodospirillaceae
AMOR:OTU_37288;size=1	1	Main genome;Bacteria;Bacteria (superkingdom);Terrabacteria;Chloroflexi;Chloroflexi Subdivision 5 (SAR202)
AMOR:OTU_44032;size=1	1	Main genome;Bacteria;Bacteria (superkingdom);FCB group;Gemmatimonadetes;BD2-11 terrestrial group
AMOR:OTU_31293;size=2	1	Main genome;Archaea;Archaea (superkingdom);DPANN;Ca. Diapherotrites;Unknown Ca. Diapherotrites class 31
AMOR:OTU_9674;size=16	1	Main genome;Bacteria;Bacteria (superkingdom);Terrabacteria;Chloroflexi;Dehalococcoidia (subdiv. 6);FW22
AMOR:OTU_53355;size=3	1	Main genome;Bacteria;Bacteria (superkingdom);Nitrospinae Tectomicrobia group;Nitrospinae;Nitrospinia;Nitrospinales;Nitrospinaceae;Unknown Nitrospinaceae genus 16
AMOR:OTU_30773;size=5	1	Main genome;Bacteria;Bacteria (superkingdom);Nitrospirae (superphylum);Nitrospirae;Nitrospira;Nitrospirales;Unknown Nitrospirales family 24
AMOR:OTU_4529;size=30	1	Main genome;Bacteria;Bacteria (superkingdom);Terrabacteria;Chloroflexi;Dehalococcoidia (subdiv. 6)
AMOR:OTU_23356;size=1	1	Main genome;Bacteria;Bacteria (superkingdom);Proteobacteria (superphylum);Proteobacteria;Gammaproteobacteria
AMOR:OTU_22901;size=1	1	Main genome;Bacteria;Bacteria (superkingdom);Proteobacteria (superphylum);Proteobacteria;Gammaproteobacteria;Chromatiales;Granulosicoccaceae;Granulosicoccus
AMOR:OTU_53526;size=106	1	Main genome;Bacteria;Bacteria (superkingdom);Acidobacteria (superphylum);Acidobacteria;Acidobacteria group 15
AMOR:OTU_10951;size=13	1	Main genome;Bacteria;Bacteria (superkingdom);Proteobacteria (superphylum);Proteobacteria;Deltaproteobacteria;FW113
AMOR:OTU_46883;size=1	1	Main genome;Bacteria;Bacteria (superkingdom);Proteobacteria (superphylum);Proteobacteria;Gammaproteobacteria;Cellvibrionales;Unknown Cellvibrionales family 18
AMOR:OTU_37124;size=2	1	Main genome;Bacteria;Bacteria (superkingdom);Proteobacteria (superphylum);Proteobacteria;Alphaproteobacteria;Rickettsiales;TK34
AMOR:OTU_5939;size=24	1	Main genome;Bacteria;Bacteria (superkingdom);PVC group (Planctobacteria);Ca. Omnitrophica (OP3);Unknown Ca. Omnitrophica (OP3) class 31
AMOR:OTU_43588;size=3	1	Main genome;Bacteria;Bacteria (superkingdom);FCB group;Gemmatimonadetes;Gemmatimonadetes (class);Gemmatimonadales;Gemmatimonadaceae
AMOR:OTU_38193;size=2	1	Main genome;Archaea;Archaea (superkingdom);DPANN;Ca. Woesearchaeota;Pacearchaeota
AMOR:OTU_9976;size=12	1	Main genome;Bacteria;Bacteria (superkingdom);PVC group (Planctobacteria);Planctomycetes;Phycisphaerae;Phycisphaerales
AMOR:OTU_14213;size=2	1	Main genome;Bacteria;Bacteria (superkingdom);Halanaerobiales superphylum inceratae sedis;Halanaerobiales phylum incertae sedis;Halanaerobiales class incertae sedis;Halanaerobiales;Unknown Halanaerobiales family 7
AMOR:OTU_16868;size=3	1	Main genome;Bacteria;Bacteria (superkingdom);Terrabacteria;Chloroflexi;Ardenticatenia
AMOR:OTU_58909;size=1	1	Main genome;Bacteria;Bacteria (superkingdom);FCB group;Bacteroidetes;Saprospiria;Saprospirales;Lweinellacea;Lewinella
AMOR:OTU_55152;size=2	1	Main genome;Bacteria;Bacteria (superkingdom);PVC group (Planctobacteria);Verrucomicrobia;Opitutae
AMOR:OTU_14360;size=3	1	Main genome;Bacteria;Bacteria (superkingdom);Proteobacteria (superphylum);Proteobacteria;Deltaproteobacteria;SAR324 clade(Marine group B)
AMOR:OTU_61405;size=1	1	Main genome;Bacteria;Bacteria (superkingdom);FCB group;Bacteroidetes;Cytophagia;Cytophagales
AMOR:OTU_19008;size=6	1	Main genome;Bacteria;Bacteria (superkingdom);Terrabacteria;Actinobacteria;OPB41
AMOR:OTU_19771;size=4	1	Main genome;Bacteria;Bacteria (superkingdom);PVC group (Planctobacteria);Planctomycetes;Phycisphaerae;MSBL9
AMOR:OTU_50645;size=1	1	Main genome;Archaea;Archaea (superkingdom);DPANN;Ca. Woesearchaeota;Pacearchaeota
AMOR:OTU_42678;size=2	1	Main genome;Bacteria;Bacteria (superkingdom);Proteobacteria (superphylum);Proteobacteria;Alphaproteobacteria;Rhodospirillales;Rhodospirillaceae
AMOR:OTU_10530;size=5	1	Main genome;Bacteria;Bacteria (superkingdom);Proteobacteria (superphylum);Proteobacteria;Deltaproteobacteria;Myxococcales;bacteriap25
AMOR:OTU_39334;size=17	1	Main genome;Bacteria;Bacteria (superkingdom);PVC group (Planctobacteria);Planctomycetes;Phycisphaerae;MSBL9
AMOR:OTU_5111;size=28	1	Main genome;Bacteria;Bacteria (superkingdom);Proteobacteria (superphylum);Proteobacteria;Deltaproteobacteria;SAR324 clade(Marine group B)
AMOR:OTU_23152;size=3	1	Main genome;Bacteria;Bacteria (superkingdom);FCB group;Fibrobacteres;Fibrobacteria;Fibrobacterales;Fibrobacteraceae
AMOR:OTU_15352;size=244	1	Main genome;Bacteria;Bacteria (superkingdom);Terrabacteria;Chloroflexi;S085
AMOR:OTU_49364;size=1	1	Main genome;Bacteria;Bacteria (superkingdom);PVC group (Planctobacteria);Ca. Omnitrophica (OP3);Unknown Ca. Omnitrophica (OP3) class 145
AMOR:OTU_59085;size=1	1	Main genome;Bacteria;Bacteria (superkingdom);Proteobacteria (superphylum);Proteobacteria;Deltaproteobacteria;SAR324 clade(Marine group B)
AMOR:OTU_11675;size=57	1	Main genome;Bacteria;Bacteria (superkingdom);Ca. Hydrogenedentes (superphylum);Ca. Hydrogenedentes (NKB19)
AMOR:OTU_7758;size=26	1	Main genome;Bacteria;Bacteria (superkingdom);FCB group;Bacteroidetes;Bacteroidetes BD2-2
AMOR:OTU_56204;size=22	1	Main genome;Bacteria;Bacteria (superkingdom);Terrabacteria;Chloroflexi;JG30-KF-CM66
AMOR:OTU_38974;size=4	1	Main genome;Bacteria;Bacteria (superkingdom);Proteobacteria (superphylum);Proteobacteria;Deltaproteobacteria;Desulfobacterales;Desulfobacteraceae;SEEP-SRB1
AMOR:OTU_99;size=18977	1	Main genome;Archaea;Archaea (superkingdom);TACK;Thaumarchaeota;Nitrososphaeria;Ca. Nitrosopumilales
AMOR:OTU_26494;size=15	1	Main genome;Bacteria;Bacteria (superkingdom);Terrabacteria;Chloroflexi;Chloroflexi Subdivision 5 (SAR202)
AMOR:OTU_16154;size=19	1	Main genome;Bacteria;Bacteria (superkingdom);Proteobacteria (superphylum);Proteobacteria;Gammaproteobacteria;Enterobacteriales;Enterobacteriaceae
AMOR:OTU_34203;size=5	1	Main genome;Bacteria;Bacteria (superkingdom);Proteobacteria (superphylum);Proteobacteria;Gammaproteobacteria;Xanthomonadales;Woeseiaceae
AMOR:OTU_14148;size=65	1	Main genome;Bacteria;Bacteria (superkingdom);Terrabacteria;Chloroflexi;Dehalococcoidia (subdiv. 6);vadinBA26
AMOR:OTU_41457;size=1	1	Main genome;Bacteria;Bacteria (superkingdom);Terrabacteria;Chloroflexi;Dehalococcoidia (subdiv. 6)
AMOR:OTU_29562;size=1	1	Main genome;Bacteria;Bacteria (superkingdom);PVC group (Planctobacteria);Planctomycetes;Phycisphaerae;Phycisphaerales;Unknown Phycisphaerales family 282
AMOR:OTU_51512;size=5	1	Main genome;Archaea;Archaea (superkingdom);DPANN;Ca. Woesearchaeota;Unknown Ca. Woesearchaeota class 251
AMOR:OTU_36431;size=1	1	Mitochondria;Eukaryota (Mitochondrion)
AMOR:OTU_9036;size=20	1	Main genome;Bacteria;Bacteria (superkingdom);PVC group (Planctobacteria);Lentisphaerae;Lentisphaeria;Victivallales;PRD18C08
AMOR:OTU_7563;size=19	1	Main genome;Bacteria;Bacteria (superkingdom);PVC group (Planctobacteria);Planctomycetes;Phycisphaerae;S-70
AMOR:OTU_18623;size=4	1	Main genome;Bacteria;Bacteria (superkingdom);Terrabacteria;Chloroflexi;Chloroflexi Subdivision 5 (SAR202)
AMOR:OTU_15832;size=194	1	Main genome;Bacteria;Bacteria (superkingdom);Atribacteria (superphylum);Ca. Atribacteria
AMOR:OTU_44760;size=1	1	Main genome;Bacteria;Bacteria (superkingdom);PVC group (Planctobacteria);Planctomycetes;Planctomycetacia;Brocadiales;Brocadiaceae;Unknown Brocadiaceae genus 182
AMOR:OTU_4743;size=36	1	Main genome;Archaea;Archaea (superkingdom);DPANN;Ca. Woesearchaeota;Pacearchaeota
AMOR:OTU_37995;size=1	1	Main genome;Bacteria;Bacteria (superkingdom);PVC group (Planctobacteria);Chlamydiae;Chlamydiia;Chlamydiales;Unknown Chlamydiales family 30
AMOR:OTU_44055;size=1	1	Main genome;Bacteria;Bacteria (superkingdom);Proteobacteria (superphylum);Proteobacteria;Deltaproteobacteria;Myxococcales;Haliangiaceae;Haliangium
AMOR:OTU_13328;size=6	1	Main genome;Bacteria;Bacteria (superkingdom);FCB group;Fibrobacteres;Fibrobacteria;Fibrobacterales;Unknown Fibrobacterales family 13
AMOR:OTU_10847;size=31	1	Main genome;Bacteria;Bacteria (superkingdom);Nitrospirae (superphylum);Nitrospirae;Nitrospira;Nitrospirales;Nitrospiraceae;Nitrospira (Nitrospiraceae)
AMOR:OTU_23115;size=5	1	Main genome;Bacteria;Bacteria (superkingdom);Proteobacteria (superphylum);Proteobacteria;Alphaproteobacteria;Rhizobiales;OCS116 clade
AMOR:OTU_41561;size=5	1	Main genome;Bacteria;Bacteria (superkingdom);BCR1 (superphylum);BRC1
AMOR:OTU_49821;size=3	1	Main genome;Archaea;Archaea (superkingdom);DPANN;Ca. Woesearchaeota;Pacearchaeota
AMOR:OTU_55588;size=5	1	Main genome;Bacteria;Bacteria (superkingdom);Proteobacteria (superphylum);Proteobacteria;Deltaproteobacteria;Myxococcales;Haliangiaceae;Unknown Haliangiaceae genus 26
AMOR:OTU_32379;size=5	1	Main genome;Bacteria;Bacteria (superkingdom);Proteobacteria (superphylum);Proteobacteria;Alphaproteobacteria;Rhodobacterales;Rhodobacteraceae;Litoreibacter
AMOR:OTU_6340;size=798	1	Main genome;Bacteria;Bacteria (superkingdom);Terrabacteria;Actinobacteria;Acidimicrobiia;Acidimicrobiales;OM1 clade
AMOR:OTU_53964;size=3	1	Main genome;Archaea;Archaea (superkingdom);Asgaard;Ca. Lokiarchaeota
AMOR:OTU_58332;size=1	1	Main genome;Bacteria;Bacteria (superkingdom);Proteobacteria (superphylum);Proteobacteria;Deltaproteobacteria;SAR324 clade(Marine group B)
AMOR:OTU_58557;size=5	1	Main genome;Bacteria;Bacteria (superkingdom);PVC group (Planctobacteria);Lentisphaerae;Lentisphaeria;Victivallales;Arctic95B-14
AMOR:OTU_1357;size=2736	1	Main genome;Bacteria;Bacteria (superkingdom);Nitrospinae Tectomicrobia group;Nitrospinae;Nitrospinia;Nitrospinales;Nitrospinaceae;Nitrospina
AMOR:OTU_54676;size=1	1	Main genome;Bacteria;Bacteria (superkingdom);Terrabacteria;Actinobacteria;OPB41
AMOR:OTU_3569;size=66	1	Main genome;Bacteria;Bacteria (superkingdom);Terrabacteria;Actinobacteria;Coriobacteriia;Coriobacteriales;Unknown Coriobacteriales family 1
AMOR:OTU_24722;size=1	1	Main genome;Bacteria;Bacteria (superkingdom);Proteobacteria (superphylum);Proteobacteria;Gammaproteobacteria;Methylococcales;Marine Methylotrophic Group 1
AMOR:OTU_10412;size=9	1	Main genome;Archaea;Archaea (superkingdom);DPANN;Ca. Woesearchaeota;Pacearchaeota
AMOR:OTU_58116;size=1	1	Main genome;Bacteria;Bacteria (superkingdom);Nitrospirae (superphylum);Nitrospirae;Nitrospira;Nitrospirales;Nitrospiraceae
AMOR:OTU_41239;size=3	1	Main genome;Bacteria;Bacteria (superkingdom);Terrabacteria;Chloroflexi;S085
AMOR:OTU_11337;size=10	1	Main genome;Archaea;Archaea (superkingdom);DPANN;Ca. Woesearchaeota;Pacearchaeota
AMOR:OTU_27187;size=1	1	Main genome;Bacteria;Bacteria (superkingdom);Proteobacteria (superphylum);Proteobacteria;Deltaproteobacteria;Bradymonadales
AMOR:OTU_29359;size=1	1	Main genome;Bacteria;Bacteria (superkingdom);Terrabacteria;Chloroflexi;Dehalococcoidia (subdiv. 6);vadinBA26
AMOR:OTU_22055;size=1	1	Main genome;Bacteria;Bacteria (superkingdom);Proteobacteria (superphylum);Proteobacteria;Deltaproteobacteria;NB1-j
AMOR:OTU_22671;size=1	1	Main genome;Archaea;Archaea (superkingdom);DPANN;Ca. Woesearchaeota;Unknown Ca. Woesearchaeota class 476
AMOR:OTU_39955;size=1	1	No hits
AMOR:OTU_5979;size=30	1	Main genome;Bacteria;Bacteria (superkingdom);PVC group (Planctobacteria);Planctomycetes;OM190
AMOR:OTU_23176;size=10	1	Main genome;Bacteria;Bacteria (superkingdom);Proteobacteria (superphylum);Proteobacteria;Deltaproteobacteria;NB1-j
AMOR:OTU_50964;size=1	1	Main genome;Bacteria;Bacteria (superkingdom);PVC group (Planctobacteria);Planctomycetes;Phycisphaerae;Phycisphaerales;ODP1230B30.02 sediment group
AMOR:OTU_15287;size=4	1	Main genome;Bacteria;Bacteria (superkingdom);Proteobacteria (superphylum);Proteobacteria;Deltaproteobacteria;Oligoflexales;Unknown Oligoflexales family 74
AMOR:OTU_24622;size=20	1	Main genome;Bacteria;Bacteria (superkingdom);Epsilonbacteraeota (superphylum);Epsilonbacteraeota;Campylobacteria;Campylobacterales;Sulfurovaceae;Sulfurovum
AMOR:OTU_36489;size=4	1	Main genome;Bacteria;Bacteria (superkingdom);Proteobacteria (superphylum);Proteobacteria;Alphaproteobacteria;Rhodospirillales;Rhodospirillaceae
AMOR:OTU_5226;size=80	1	Main genome;Archaea;Archaea (superkingdom);DPANN;Ca. Woesearchaeota;Pacearchaeota
AMOR:OTU_41884;size=1	1	Main genome;Bacteria;Bacteria (superkingdom);Terrabacteria;Chloroflexi;Dehalococcoidia (subdiv. 6);Napoli-4B-65
AMOR:OTU_664;size=1706	1	Main genome;Bacteria;Bacteria (superkingdom);FCB group;Bacteroidetes;Flavobacteriia;Flavobacteriales;Flavobacteriaceae
AMOR:OTU_56365;size=1	1	Main genome;Bacteria;Bacteria (superkingdom);FCB group;Ca. Latescibacteria (WS3)
AMOR:OTU_11820;size=5	1	Main genome;Bacteria;Bacteria (superkingdom);Proteobacteria (superphylum);Proteobacteria;Deltaproteobacteria;Myxococcales;Unknown Myxococcales family 181
AMOR:OTU_51809;size=1	1	No hits
AMOR:OTU_54599;size=1	1	Main genome;Bacteria;Bacteria (superkingdom);Proteobacteria (superphylum);Proteobacteria;Gammaproteobacteria;Thiotrichales;Thiotrichaceae
AMOR:OTU_58579;size=2	1	Main genome;Archaea;Archaea (superkingdom);DPANN;Ca. Woesearchaeota;Pacearchaeota
AMOR:OTU_58078;size=2	1	Main genome;Bacteria;Bacteria (superkingdom);PVC group (Planctobacteria);Planctomycetes;Phycisphaerae;Phycisphaerales;08D2Z94 hypersaline microbial mat group
AMOR:OTU_30150;size=3	1	Main genome;Bacteria;Bacteria (superkingdom);Terrabacteria;Deinococcus-Thermus;Deinococci;Deinococcales;Trueperaceae;Unknown Trueperaceae genus 1
AMOR:OTU_46704;size=10	1	Main genome;Archaea;Archaea (superkingdom);TACK;Thaumarchaeota;Nitrososphaeria;Ca. Nitrosopumilales
AMOR:OTU_7895;size=32	1	Main genome;Bacteria;Bacteria (superkingdom);Proteobacteria (superphylum);Proteobacteria;Deltaproteobacteria;Desulfobacterales;Desulfobacteraceae
AMOR:OTU_35849;size=1	1	Main genome;Bacteria;Bacteria (superkingdom);Terrabacteria;Chloroflexi;Dehalococcoidia (subdiv. 6);vadinBA26
AMOR:OTU_45992;size=1	1	Main genome;Archaea;Archaea (superkingdom);TACK;Thaumarchaeota;Nitrososphaeria;Ca. Nitrosopumilales
AMOR:OTU_50316;size=1	1	Main genome;Archaea;Archaea (superkingdom);DPANN;Ca. Woesearchaeota;Pacearchaeota
AMOR:OTU_38147;size=1	1	Main genome;Bacteria;Bacteria (superkingdom);Proteobacteria (superphylum);Proteobacteria;Deltaproteobacteria;Myxococcales;PS-B29
AMOR:OTU_55202;size=1	1	Main genome;Bacteria;Bacteria (superkingdom);Terrabacteria;Chloroflexi;Chloroflexi Subdivision 5 (SAR202)
AMOR:OTU_57090;size=1	1	Main genome;Bacteria;Bacteria (superkingdom);PVC group (Planctobacteria);Planctomycetes;Planctomycetacia;Brocadiales;Unknown Brocadiales family 187
AMOR:OTU_19376;size=165	1	Main genome;Bacteria;Bacteria (superkingdom);PVC group (Planctobacteria);Planctomycetes;Phycisphaerae;MSBL9
AMOR:OTU_48267;size=1	1	Main genome;Bacteria;Bacteria (superkingdom);PVC group (Planctobacteria);Lentisphaerae;Oligosphaeria;Oligosphaerales;Unknown Oligosphaerales family 4
AMOR:OTU_61736;size=6	1	Main genome;Bacteria;Bacteria (superkingdom);FCB group;Bacteroidetes;Cytophagia;Cytophagales
AMOR:OTU_16014;size=12	1	Main genome;Bacteria;Bacteria (superkingdom);PVC group (Planctobacteria);Planctomycetes;OM190
AMOR:OTU_26521;size=124	1	Main genome;Bacteria;Bacteria (superkingdom);FCB group;Gemmatimonadetes;Gemmatimonadetes (class);Gemmatimonadales;Gemmatimonadaceae
AMOR:OTU_10275;size=15	1	Main genome;Bacteria;Bacteria (superkingdom);FCB group;LCP-89
AMOR:OTU_6760;size=132	1	Main genome;Bacteria;Bacteria (superkingdom);Proteobacteria (superphylum);Proteobacteria;Deltaproteobacteria;NB1-j
AMOR:OTU_21157;size=22	1	Main genome;Bacteria;Bacteria (superkingdom);Proteobacteria (superphylum);Proteobacteria;Alphaproteobacteria;Rhodospirillales;Rhodospirillaceae
AMOR:OTU_1636;size=715	1	Main genome;Bacteria;Bacteria (superkingdom);Proteobacteria (superphylum);Proteobacteria;Gammaproteobacteria;Sva0071
AMOR:OTU_28463;size=3	1	Main genome;Archaea;Archaea (superkingdom);DPANN;Ca. Woesearchaeota;Unknown Ca. Woesearchaeota class 321
AMOR:OTU_44852;size=1	1	Main genome;Bacteria;Bacteria (superkingdom);PVC group (Planctobacteria);Planctomycetes;Phycisphaerae;MSBL9
AMOR:OTU_11008;size=25	1	Main genome;Bacteria;Bacteria (superkingdom);FCB group;Fibrobacteres;Chitinivibrionia;Unknown Chitinivibrionia order 3
AMOR:OTU_32543;size=1	1	Main genome;Bacteria;Bacteria (superkingdom);FCB group;Bacteroidetes;Flavobacteriia;Flavobacteriales;Flavobacteriaceae
AMOR:OTU_61710;size=11	1	Main genome;Bacteria;Bacteria (superkingdom);Terrabacteria;Chloroflexi;Chloroflexi Subdivision 5 (SAR202)
AMOR:OTU_37553;size=2	1	Main genome;Archaea;Archaea (superkingdom);DPANN;Ca. Woesearchaeota;Pacearchaeota
AMOR:OTU_63028;size=1	1	Main genome;Bacteria;Bacteria (superkingdom);Proteobacteria (superphylum);Proteobacteria;Deltaproteobacteria;Myxococcales;Unknown Myxococcales family 507
AMOR:OTU_43281;size=1	1	Main genome;Archaea;Archaea (superkingdom);DPANN;Ca. Woesearchaeota;Pacearchaeota
AMOR:OTU_40076;size=2	1	Main genome;Bacteria;Bacteria (superkingdom);Atribacteria (superphylum);Ca. Atribacteria
AMOR:OTU_23640;size=19	1	Main genome;Bacteria;Bacteria (superkingdom);Terrabacteria;Chloroflexi;S085
AMOR:OTU_53174;size=1	1	Main genome;Archaea;Archaea (superkingdom);TACK;Thaumarchaeota;Nitrososphaeria;Ca. Nitrosopumilales
AMOR:OTU_35289;size=1	1	Main genome;Bacteria;Bacteria (superkingdom);Proteobacteria (superphylum);Proteobacteria;Gammaproteobacteria;Enterobacteriales;Enterobacteriaceae
AMOR:OTU_59525;size=1	1	Main genome;Bacteria;Bacteria (superkingdom);Proteobacteria (superphylum);Proteobacteria;Alphaproteobacteria;Rhodospirillales;Rhodospirillaceae
AMOR:OTU_16247;size=5	1	Main genome;Bacteria;Bacteria (superkingdom);PVC group (Planctobacteria);Planctomycetes;BD7-11
AMOR:OTU_8694;size=24	1	Main genome;Bacteria;Bacteria (superkingdom);Terrabacteria;Actinobacteria;OPB41
AMOR:OTU_53430;size=3	1	Main genome;Bacteria;Bacteria (superkingdom);PVC group (Planctobacteria);Planctomycetes;Phycisphaerae;Phycisphaerales;Phycisphaeraceae;Unknown Phycisphaeraceae genus 75
AMOR:OTU_61852;size=1	1	Main genome;Bacteria;Bacteria (superkingdom);Terrabacteria;Chloroflexi;Chloroflexi Subdivision 5 (SAR202)
AMOR:OTU_47778;size=23	1	Main genome;Bacteria;Bacteria (superkingdom);FCB group;Gemmatimonadetes;PAUC43f marine benthic group
AMOR:OTU_9174;size=8	1	Main genome;Bacteria;Bacteria (superkingdom);Terrabacteria;Firmicutes;Bacilli;Bacillales;Staphylococcaceae;Jeotgalicoccus
AMOR:OTU_60723;size=1	1	Main genome;Bacteria;Bacteria (superkingdom);Proteobacteria (superphylum);Proteobacteria;Deltaproteobacteria;SAR324 clade(Marine group B)
AMOR:OTU_28593;size=1	1	Main genome;Bacteria;Bacteria (superkingdom);Terrabacteria;Actinobacteria;Coriobacteriia;Unknown Coriobacteriia order 1
AMOR:OTU_44896;size=2	1	Main genome;Bacteria;Bacteria (superkingdom);PVC group (Planctobacteria);Planctomycetes;Phycisphaerae;MSBL9
AMOR:OTU_14746;size=2	1	Main genome;Bacteria;Bacteria (superkingdom);PVC group (Planctobacteria);Planctomycetes;Phycisphaerae;CCM11a
AMOR:OTU_33334;size=2	1	Main genome;Bacteria;Bacteria (superkingdom);PVC group (Planctobacteria);Verrucomicrobia;Opitutae;MB11C04 marine group
AMOR:OTU_38029;size=4	1	Main genome;Archaea;Archaea (superkingdom);TACK;Thaumarchaeota;Nitrososphaeria;Ca. Nitrosopumilales
AMOR:OTU_32809;size=1	1	Main genome;Bacteria;Bacteria (superkingdom);Proteobacteria (superphylum);Proteobacteria;Alphaproteobacteria;Rhodospirillales;Rhodospirillaceae
AMOR:OTU_17324;size=9	1	Main genome;Bacteria;Bacteria (superkingdom);Proteobacteria (superphylum);Proteobacteria;Alphaproteobacteria;Caulobacterales;Hyphomonadaceae
AMOR:OTU_30579;size=2	1	Main genome;Bacteria;Bacteria (superkingdom);Terrabacteria;Actinobacteria;MB-A2-108
AMOR:OTU_11370;size=6	1	Main genome;Bacteria;Bacteria (superkingdom);Terrabacteria;Firmicutes;Clostridia;Clostridiales;Peptococcaceae
AMOR:OTU_34506;size=1	1	Main genome;Bacteria;Bacteria (superkingdom);PVC group (Planctobacteria);Planctomycetes;OM190
AMOR:OTU_24397;size=4	1	Main genome;Bacteria;Bacteria (superkingdom);PVC group (Planctobacteria);Planctomycetes;Phycisphaerae;CCM11a
AMOR:OTU_26504;size=5	1	Main genome;Bacteria;Bacteria (superkingdom);PVC group (Planctobacteria);Planctomycetes;OM190
AMOR:OTU_12262;size=8	1	Main genome;Bacteria;Bacteria (superkingdom);Terrabacteria;Chloroflexi;S085
AMOR:OTU_30419;size=100	1	Main genome;Bacteria;Bacteria (superkingdom);Terrabacteria;Actinobacteria;Acidimicrobiia;Acidimicrobiales;OM1 clade
AMOR:OTU_12012;size=3	1	Main genome;Bacteria;Bacteria (superkingdom);Spirochaetes (superphylum);Spirochaetes;Spirochaetia;Spirochaetales;Unknown Spirochaetales family 32
AMOR:OTU_42444;size=1	1	Main genome;Archaea;Archaea (superkingdom);TACK;Thaumarchaeota;Nitrososphaeria;Ca. Nitrosopumilales;Ca. Nitrosopumilus family incertae sedis;Unknown Ca. Nitrosopumilus family incertae sedis genus 25
AMOR:OTU_56064;size=3	1	Main genome;Bacteria;Bacteria (superkingdom);FCB group;Bacteroidetes;Chitinophagia;Chitinophagales
AMOR:OTU_32771;size=1	1	Main genome;Bacteria;Bacteria (superkingdom);Proteobacteria (superphylum);Proteobacteria;Gammaproteobacteria;Xanthomonadales
AMOR:OTU_3313;size=60	1	Main genome;Bacteria;Bacteria (superkingdom);Terrabacteria;Actinobacteria;Actinobacteria (class);Micrococcales;Microbacteriaceae
AMOR:OTU_51831;size=2	1	No hits
AMOR:OTU_18966;size=8	1	Main genome;Bacteria;Bacteria (superkingdom);Terrabacteria;Actinobacteria;OPB41
AMOR:OTU_48039;size=1	1	Main genome;Bacteria;Bacteria (superkingdom);Proteobacteria (superphylum);Proteobacteria;Deltaproteobacteria;SAR324 clade(Marine group B)
AMOR:OTU_11755;size=11	1	Main genome;Bacteria;Bacteria (superkingdom);FCB group;Bacteroidetes;Cytophagia;Cytophagales
AMOR:OTU_13859;size=4	1	Main genome;Bacteria;Bacteria (superkingdom);Terrabacteria;Chloroflexi;Chloroflexi Subdivision 5 (SAR202)
AMOR:OTU_9786;size=10	1	Main genome;Bacteria;Bacteria (superkingdom);FCB group;Bacteroidetes
AMOR:OTU_43779;size=3	1	Main genome;Bacteria;Bacteria (superkingdom);Terrabacteria;Actinobacteria;Acidimicrobiia;Acidimicrobiales;OM1 clade
AMOR:OTU_61600;size=5	1	Main genome;Bacteria;Bacteria (superkingdom);FCB group;Bacteroidetes;Cytophagia;Cytophagales
AMOR:OTU_24600;size=1	1	Main genome;Bacteria;Bacteria (superkingdom);Spirochaetes (superphylum);Spirochaetes;Spirochaetia;Spirochaetales;Spirochaetaceae;Spirochaeta
AMOR:OTU_15385;size=3	1	Main genome;Bacteria;Bacteria (superkingdom);FCB group;Rhodothermaeota;Rhodothermia;Rhodothermales
AMOR:OTU_19469;size=6	1	Main genome;Bacteria;Bacteria (superkingdom);PVC group (Planctobacteria);Planctomycetes;Phycisphaerae;Phycisphaerales;08D2Z94 hypersaline microbial mat group
AMOR:OTU_34697;size=1	1	Main genome;Bacteria;Bacteria (superkingdom);Acidobacteria (superphylum);Acidobacteria;Subgroup 6
AMOR:OTU_56104;size=19	1	Main genome;Bacteria;Bacteria (superkingdom);Acidobacteria (superphylum);Acidobacteria;Acidobacteria group 2
AMOR:OTU_15510;size=15	1	Main genome;Bacteria;Bacteria (superkingdom);Terrabacteria;Cyanobacteria;ML635J-21
AMOR:OTU_54991;size=2	1	Main genome;Bacteria;Bacteria (superkingdom);PVC group (Planctobacteria);Planctomycetes;Planctomycetacia;Planctomycetales;Planctomycetaceae;Unknown Planctomycetaceae genus 229
AMOR:OTU_61533;size=2	1	Main genome;Bacteria;Bacteria (superkingdom);Proteobacteria (superphylum);Proteobacteria;Deltaproteobacteria;SAR324 clade(Marine group B)
AMOR:OTU_18677;size=1	1	Main genome;Archaea;Archaea (superkingdom);DPANN;Ca. Woesearchaeota;Unknown Ca. Woesearchaeota class 460
AMOR:OTU_27634;size=1	1	Main genome;Bacteria;Bacteria (superkingdom);Proteobacteria (superphylum);Proteobacteria;Deltaproteobacteria;NB1-j
AMOR:OTU_16557;size=8	1	Main genome;Bacteria;Bacteria (superkingdom);Terrabacteria;Chloroflexi;Anaerolineae;Anaerolineales;Anaerolineaceae;Anaerolineaceae UCG-001
AMOR:OTU_51581;size=1	1	Main genome;Bacteria;Bacteria (superkingdom);FCB group;Bacteroidetes;Bacteroidetes BD2-2
AMOR:OTU_7224;size=142	1	Main genome;Bacteria;Bacteria (superkingdom);Acidobacteria (superphylum);Acidobacteria;Acidobacteria clade RB25;Acidobacteria group 22
AMOR:OTU_10632;size=20	1	Main genome;Bacteria;Bacteria (superkingdom);PVC group (Planctobacteria);Verrucomicrobia;Opitutae;Puniceicoccales;Unknown Puniceicoccales family 2
AMOR:OTU_28904;size=47	1	Main genome;Bacteria;Bacteria (superkingdom);Proteobacteria (superphylum);Proteobacteria;Alphaproteobacteria;Rhodospirillales;Unknown Rhodospirillales family 42
AMOR:OTU_54501;size=1	1	Main genome;Archaea;Archaea (superkingdom);DPANN;Ca. Woesearchaeota;Pacearchaeota
AMOR:OTU_54858;size=1	1	Main genome;Bacteria;Bacteria (superkingdom);Nitrospinae Tectomicrobia group;Nitrospinae;MD2898-B26
AMOR:OTU_19356;size=1	1	Main genome;Bacteria;Bacteria (superkingdom);Terrabacteria;Chloroflexi;Dehalococcoidia (subdiv. 6);GIF3
AMOR:OTU_6640;size=43	1	Main genome;Bacteria;Bacteria (superkingdom);PVC group (Planctobacteria);Chlamydiae;Chlamydiia;Chlamydiales;Unknown Chlamydiales family 1
AMOR:OTU_51826;size=4	1	Main genome;Archaea;Archaea (superkingdom);DPANN;Ca. Woesearchaeota;Unknown Ca. Woesearchaeota class 289
AMOR:OTU_49126;size=1	1	Main genome;Archaea;Archaea (superkingdom);DPANN;Ca. Woesearchaeota;Pacearchaeota
AMOR:OTU_38693;size=23	1	Main genome;Bacteria;Bacteria (superkingdom);PVC group (Planctobacteria);Planctomycetes;Phycisphaerae;ML-A-10
AMOR:OTU_1351;size=472	1	Main genome;Bacteria;Bacteria (superkingdom);Proteobacteria (superphylum);Proteobacteria;Gammaproteobacteria;X35
AMOR:OTU_30885;size=2	1	Main genome;Bacteria;Bacteria (superkingdom);Elusimicrobia (superphylum);Elusimicrobia;Elusimicrobia (class);Unknown Elusimicrobia (class) order 86
AMOR:OTU_50511;size=1	1	Main genome;Bacteria;Bacteria (superkingdom);FCB group;Bacteroidetes
AMOR:OTU_46432;size=1	1	Main genome;Archaea;Archaea (superkingdom);TACK;Thaumarchaeota;Nitrososphaeria;Ca. Nitrosopumilales
AMOR:OTU_44181;size=3	1	Main genome;Bacteria;Bacteria (superkingdom);PVC group (Planctobacteria);Planctomycetes;Planctomycetacia;Brocadiales;Unknown Brocadiales family 87
AMOR:OTU_46990;size=1	1	Main genome;Bacteria;Bacteria (superkingdom);Proteobacteria (superphylum);Proteobacteria;Deltaproteobacteria;SAR324 clade(Marine group B)
AMOR:OTU_41424;size=7	1	Main genome;Bacteria;Bacteria (superkingdom);Terrabacteria;Chloroflexi;Dehalococcoidia (subdiv. 6)
AMOR:OTU_54744;size=3	1	Main genome;Bacteria;Bacteria (superkingdom);Elusimicrobia (superphylum);Elusimicrobia;Elusimicrobia (class);Rs-M47
AMOR:OTU_54475;size=3	1	Main genome;Archaea;Archaea (superkingdom);TACK;Thaumarchaeota;Nitrososphaeria;Ca. Nitrosopumilales;Ca. Nitrosopumilus family incertae sedis;Unknown Ca. Nitrosopumilus family incertae sedis genus 6
AMOR:OTU_8980;size=20	1	Main genome;Bacteria;Bacteria (superkingdom);Terrabacteria;Actinobacteria;Acidimicrobiia;Acidimicrobiales;Sva0996 marine group
AMOR:OTU_48616;size=3	1	Main genome;Bacteria;Bacteria (superkingdom);Epsilonbacteraeota (superphylum);Epsilonbacteraeota;Desulfurellia;Desulfurellales;H16
AMOR:OTU_15363;size=32	1	Main genome;Bacteria;Bacteria (superkingdom);Proteobacteria (superphylum);Proteobacteria;Deltaproteobacteria;SAR324 clade(Marine group B)
AMOR:OTU_44581;size=5	1	Main genome;Archaea;Archaea (superkingdom);DPANN;Ca. Woesearchaeota;Pacearchaeota
AMOR:OTU_36244;size=2	1	Main genome;Bacteria;Bacteria (superkingdom);Proteobacteria (superphylum);Proteobacteria;Gammaproteobacteria;Xanthomonadales;Xanthomonadaceae;Stenotrophomonas
AMOR:OTU_49544;size=2	1	Main genome;Bacteria;Bacteria (superkingdom);Proteobacteria (superphylum);Proteobacteria;Deltaproteobacteria;NB1-j
AMOR:OTU_63661;size=20	1	Main genome;Bacteria;Bacteria (superkingdom);FCB group;Marinimicrobia (SAR406 clade)
AMOR:OTU_31847;size=2	1	Main genome;Bacteria;Bacteria (superkingdom);Terrabacteria;Chloroflexi;Anaerolineae;Anaerolineales;Anaerolineaceae
AMOR:OTU_23965;size=3	1	Main genome;Archaea;Archaea (superkingdom);TACK;Thaumarchaeota;Nitrososphaeria;Ca. Nitrosopumilales
AMOR:OTU_12103;size=4	1	Main genome;Bacteria;Bacteria (superkingdom);PVC group (Planctobacteria);Ca. Omnitrophica (OP3)
AMOR:OTU_62394;size=1	1	Main genome;Bacteria;Bacteria (superkingdom);PVC group (Planctobacteria);Planctomycetes;OM190
AMOR:OTU_55498;size=1	1	Main genome;Bacteria;Bacteria (superkingdom);FCB group;Marinimicrobia (SAR406 clade)
AMOR:OTU_13750;size=61	1	Main genome;Bacteria;Bacteria (superkingdom);Nitrospirae (superphylum);Nitrospirae;Nitrospira;Nitrospirales;Nitrospiraceae;Nitrospira (Nitrospiraceae)
AMOR:OTU_13278;size=5	1	Main genome;Bacteria;Bacteria (superkingdom);PVC group (Planctobacteria);Planctomycetes;Pla3 lineage
AMOR:OTU_32082;size=1	1	Main genome;Bacteria;Bacteria (superkingdom);Terrabacteria;Actinobacteria;Actinobacteria (class);Streptomycetales;Streptomycetaceae;Streptomyces
AMOR:OTU_25978;size=1	1	Main genome;Bacteria;Bacteria (superkingdom);Proteobacteria (superphylum);Proteobacteria;Deltaproteobacteria;Bdellovibrionales;Unknown Bdellovibrionales family 172
AMOR:OTU_26232;size=3	1	Main genome;Bacteria;Bacteria (superkingdom);Terrabacteria;Chloroflexi;Dehalococcoidia (subdiv. 6);vadinBA26
AMOR:OTU_30877;size=1	1	Main genome;Bacteria;Bacteria (superkingdom);Terrabacteria;Chloroflexi;Dehalococcoidia (subdiv. 6);vadinBA26
AMOR:OTU_26924;size=1	1	Main genome;Bacteria;Bacteria (superkingdom);Proteobacteria (superphylum);Proteobacteria;Gammaproteobacteria
AMOR:OTU_48254;size=4	1	Main genome;Bacteria;Bacteria (superkingdom);FCB group;Marinimicrobia (SAR406 clade)
AMOR:OTU_24486;size=4	1	Main genome;Bacteria;Bacteria (superkingdom);PVC group (Planctobacteria);Planctomycetes;Phycisphaerae;Phycisphaerales;Unknown Phycisphaerales family 156
AMOR:OTU_7616;size=12	1	Main genome;Bacteria;Bacteria (superkingdom);PVC group (Planctobacteria);Planctomycetes;Planctomycetacia;Brocadiales;Unknown Brocadiales family 50
AMOR:OTU_40377;size=4	1	Main genome;Bacteria;Bacteria (superkingdom);PVC group (Planctobacteria);Planctomycetes;Phycisphaerae;MSBL9
[truncated: 57,839 more rows]
