# Supplementary material for: Mapping Microbial Abundance and Prevalence to Changing Oxygen Concentration in Deep-Sea Sediments Using Machine Learning and Differential Abundance
Source: Front Microbiol. 2022 May 18;13:804575. doi: 10.3389/fmicb.2022.804575 (PMC9158483; doi:10.3389/fmicb.2022.804575)
Supplement: Supplementary file 2 [file Data_Sheet_2.ZIP › oxygen_profiles.xlsx]

## Sheet: GS10_PC12
depth_O2	O2	id

## Sheet: GS13_CC02
depth_O2	O2	id

## Sheet: GS14_GC02
depth_O2	O2	id
1	0.176	3
8	0.118	3
22	0.043	3
70	0.015	3
90	0.029	3

## Sheet: GS14_GC04
depth_O2	O2	id

## Sheet: GS14_GC08
depth_O2	O2	id
1	0.162	5
10	0.11	5
20	0.083	5
30	0.064	5
50	0.037	5
70	0.019	5
90	0.006	5
100	0.002	5
105	0.0015	5
110	0.001	5
120	0.0008	5
140	0.0006	5
180	0.0009	5
306	0.0006	5

## Sheet: GS14_GC09
depth_O2	O2	id
5	0.225	6
11	0.185	6
20	0.137	6
35	0.086	6
50	0.047	6
80	0.0047	6
85	0.0012	6
90	0	6

## Sheet: GS14_GC12
depth_O2	O2	id
3	0.117	7
22	0.017	7
40	0.0002	7
60	0.0006	7
83	0.0002	7
100	0.0002	7
122	0.0001	7
143	0.0002	7
160	0.0007	7
180	0.0006	7
200	0.0006	7
220	0.0008	7
240	0.0007	7
260	0.0008	7
280	0.0003	7
297	0.0003	7
310	0.0004	7
330	0.0004	7

## Sheet: GS15_GC01
depth_O2	O2	id
2	0.259	9
10	0.155	9
20	0.105	9
30	0.076	9
40	0.054	9
50	0.036	9
60	0.021	9
70	0.011	9
80	0.0045	9
90	0.0015	9
100	0.0022	9
110	0.0013	9
120	0.0016	9
130	0.0015	9
160	0.0018	9
190	0.0015	9
220	0.0015	9
260	0.0016	9
290	0.0017	9
320	0.0027	9
350	0.0026	9
380	0.0033	9
395	0.0035	9

## Sheet: GS16_GC04
depth_O2	O2	id
1	0.207	10
5	0.171	10
20	0.094	10
50	0.052	10
75	0.0265	10
100	0.0075	10
125	0.0015	10
150	0	10

## Sheet: GS16_GC05
depth_O2	O2	id
2	0.1565	11
10	0.0845	11
15	0.0604	11
25	0.027	11
30	0.0154	11
40	0.0006	11
50	0.0005	11
60	0.0003	11
80	0.00015	11
105	0.00122	11
140	0.0016	11
190	0.0016	11
230	0.0018	11
275	0.002	11
280	0.0018	11
330	0.002	11
350	0.002	11

[truncated: 5 more sheets: GS16_GC06, GS16_GC07, GS17_GC02, GS17_GC04, GS17_GC05]
